# Supplementary material for: Population Genetic Structure and Selection Signature Analysis of Beijing Black Pig
Source: Front Genet. 2022 Mar 24;13:860669. doi: 10.3389/fgene.2022.860669 (PMC8987279; doi:10.3389/fgene.2022.860669)
Supplement: Supplementary file 2 [file DataSheet2.xlsx]

## Sheet: Table S1
Table S1 Overall Details of Individual Pigs
Breed	Sample ID	Sex	Raw base(G)	Coverage	Re-sequencing	Bioproject	BioSample	Link	Reference	Note
Beijing Black	BJB1	female	31.97	13.128	Yes	PRJNA798586	SAMN25087785	https://dataview.ncbi.nlm.nih.gov/object/PRJNA798586?reviewer=97lme7c385mqfth5ni85g64o4d	/
Beijing Black	BJB2	female	33.2	13.633	Yes	PRJNA798586	SAMN25087786
Beijing Black	BJB3	male	31.41	12.898	Yes	PRJNA798586	SAMN25087787
Beijing Black	BJB4	female	31.64	12.9924	Yes	PRJNA798586	SAMN25087788
Beijing Black	BJB5	male	32.22	13.2306	Yes	PRJNA798586	SAMN25087789
Beijing Black	BJB6	female	33.73	13.8507	Yes	PRJNA798586	SAMN25087790
Beijing Black	BJB7	female	27.7	11.3745	Yes	PRJNA798586	SAMN25087791
Beijing Black	BJB8	female	30.34	12.4586	Yes	PRJNA798586	SAMN25087792
Beijing Black	BJB9	female	27.94	11.4731	Yes	PRJNA798586	SAMN25087793
Beijing Black	BJB10	female	33.41	13.7193	Yes	PRJNA798586	SAMN25087794
Beijing Black	BJB11	female	33.74	13.8548	Yes	PRJNA798586	SAMN25087795
Beijing Black	BJB12	female	31.52	12.9432	Yes	PRJNA798586	SAMN25087796
Beijing Black	BJB13	male	27.8	11.4156	Yes	PRJNA798586	SAMN25087797
Beijing Black	BJB14	male	30.08	12.3519	Yes	PRJNA798586	SAMN25087798
Beijing Black	BJB15	male	30.6	12.5654	Yes	PRJNA798586	SAMN25087799
Beijing Black	BJB16	male	27.66	11.3581	Yes	PRJNA798586	SAMN25087800
Beijing Black	BJB17	male	32.85	13.4893	Yes	PRJNA798586	SAMN25087801
Beijing Black	BJB18	male	32.9	13.5098	Yes	PRJNA798586	SAMN25087802
Beijing Black	BJB19	male	30.65	12.5859	Yes	PRJNA798586	SAMN25087803
Beijing Black	BJB20	female	32.43	13.3168	Yes	PRJNA798586	SAMN25087804
Beijing Black	BJB21	female	27.01	11.0912	Yes	PRJNA798586	SAMN25087805
Beijing Black	BJB22	female	28.92	11.8755	Yes	PRJNA798586	SAMN25087806
Huainan	HN1	male	58.7385	24.12	Yes	PRJNA798586	SAMN25087807
Huainan	HN2	male	77.0517	31.64	Yes	PRJNA798586	SAMN25087808
Huainan	HN3	male	63.8282	26.21	Yes	PRJNA798586	SAMN25087809
Huainan	HN4	female	62.8054	25.79	Yes	PRJNA798586	SAMN25087810
Huainan	HN5	male	63.7795	26.19	Yes	PRJNA798586	SAMN25087811
Lantang	LT1	female	64.6806	26.56	Yes	PRJNA798586	SAMN25087812
Lantang	LT2	female	64.9728	26.68	Yes	PRJNA798586	SAMN25087813
Lantang	LT3	female	62.4401	25.64	Yes	PRJNA798586	SAMN25087814
Lantang	LT4	female	66.5801	27.34	Yes	PRJNA798586	SAMN25087815
Lantang	LT5	female	64.5344	26.5	Yes	PRJNA798586	SAMN25087816
Mashen	MS1	female	74.26	30.4936	Yes	PRJNA691462	SAMN24148820	https://www.ncbi.nlm.nih.gov/bioproject/?term=PRJNA691462	https://www.biorxiv.org/content/10.1101/2021.12.17.473133v1.full.pdf	Mashen data is used for the first time in this article: https://www.biorxiv.org/content/10.1101/2021.12.17.473133v1.full.pdf
Mashen	MS2	male	94.7	38.887	Yes	PRJNA691462	SAMN24148818
Mashen	MS3	female	74.13	30.4403	Yes	PRJNA691462	SAMN24148821
Mashen	MS4	female	116.39	47.7936	Yes	PRJNA691462	SAMN24148819
Mashen	MS5	male	69.16	28.3994	Yes	PRJNA691462	SAMN24148822
Duroc	DU1	female	19.2362	7.89904	Yes	PRJNA378496	SAMN06554454	https://www.ncbi.nlm.nih.gov/bioproject/?term=PRJNA378496	https://academic.oup.com/gigascience/article/7/5/giy058/5001425	Duroc data is used for the first time in this article: https://academic.oup.com/gigascience/article/7/5/giy058/5001425
Duroc	DU2	female	19.944	8.18966	Yes	PRJNA378496	SAMN06562985
Duroc	DU3	female	19.3687	7.95345	Yes	PRJNA378496	SAMN06563595
Duroc	DU4	female	18.5035	7.59816	Yes	PRJNA378496	SAMN06554538
Duroc	DU5	female	18.8584	7.74387	Yes	PRJNA378496	SAMN06603399
Duroc	DU6	female	24.462	10.0449	Yes	PRJNA378496	SAMN06606756
Duroc	DU7	female	18.3084	7.51802	Yes	PRJNA378496	SAMN06556571
Duroc	DU8	female	19.1375	7.85851	Yes	PRJNA378496	SAMN06560337
Duroc	DU9	female	17.2901	7.0999	Yes	PRJNA378496	SAMN06560339
Duroc	DU10	female	17.7981	7.30849	Yes	PRJNA378496	SAMN06562588
Duroc	DU11	female	18.3313	7.52743	Yes	PRJNA378496	SAMN06562603
Duroc	DU12	female	20.3372	8.35114	Yes	PRJNA378496	SAMN06562649
Duroc	DU13	female	17.6424	7.24456	Yes	PRJNA378496	SAMN06562955
Duroc	DU14	female	22.8696	9.39103	Yes	PRJNA378496	SAMN06562961
Duroc	DU15	female	24.8577	10.2074	Yes	PRJNA378496	SAMN06562573
Duroc	DU16	female	22.1429	9.0926	Yes	PRJNA378496	SAMN06562969
Duroc	DU17	female	20.1962	8.29322	Yes	PRJNA378496	SAMN06562976
Duroc	DU18	female	23.2803	9.55967	Yes	PRJNA378496	SAMN06562981
Duroc	DU19	female	21.7841	8.94528	Yes	PRJNA378496	SAMN06562994
Duroc	DU20	female	17.0455	6.99945	Yes	PRJNA378496	SAMN06563568
Duroc	DU21	female	18.7346	7.69304	Yes	PRJNA378496	SAMN09111834
Duroc	DU22	female	18.0949	7.43036	Yes	PRJNA378496	SAMN06562586
Landrace	LD1	male	89.3	36.6696	Download	PRJNA343658	SAMN05791648	https://www.ncbi.nlm.nih.gov/bioproject/?term=PRJNA343658	https://onlinelibrary.wiley.com/doi/10.1111/age.12557
Landrace	LD2	male	83.8	34.4111	Download	PRJNA343658	SAMN05791649
Landrace	LD3	male	92.7	38.0657	Download	PRJNA343658	SAMN05791652
Landrace	LD4	male	111	45.5803	Download	PRJNA343658	SAMN05791657
Landrace	LD5	male	90.1	36.9981	Download	PRJNA343658	SAMN05791660
Large White	LW1	male	44.1	18.1089	Download	PRJNA260763	SAMN03031181	https://www.ncbi.nlm.nih.gov/bioproject/?term=PRJNA260763	https://academic.oup.com/dnaresearch/article/22/4/259/348246
Large White	LW2	female	31.8	13.0581	Download	PRJNA260763	SAMN03031191
Large White	LW3	male	34	13.9615	Download	PRJNA260763	SAMN03031192
Large White	LW4	female	35.1	14.4132	Download	PRJNA260763	SAMN03031193
Large White	LW5	male	34.2	14.0437	Download	PRJNA260763	SAMN03031194
Large White	LW6	male	43.8	17.9857	Download	PRJNA260763	SAMN03031182
Large White	LW7	male	42.6	17.493	Download	PRJNA260763	SAMN03031183
Large White	LW8	male	44.7	18.3553	Download	PRJNA260763	SAMN03031189
Large White	LW9	female	37.5	15.3988	Download	PRJNA260763	SAMN03031190
Large White	LW10	male	43.2	17.7394	Download	PRJNA260763	SAMN03031185
Large White	LW11	female	43.5	17.8626	Download	PRJNA260763	SAMN03031186
Large White	LW12	female	67.8	27.8409	Download	PRJNA260763	SAMN03031187
Large White	LW13	female	41.6	17.0824	Download	PRJNA260763	SAMN03031188
Large White	LW14	female	42.7	17.534	Download	PRJNA309108	SAMN04440478	https://www.ncbi.nlm.nih.gov/bioproject/?term=PRJNA309108	https://genome.cshlp.org/content/27/5/865
Large White	LW15	male	34.4	14.1258	Download	PRJEB9922	SAMEA3497853	https://www.ncbi.nlm.nih.gov/bioproject/?term=PRJEB9922	https://www.nature.com/articles/ng.3394
Large White	LW16	female	29.8	12.2369	Download	PRJEB9922	SAMEA3497789
Min	MIN1	female	66.8	27.4303	Download	PRJNA213179	SAMN02298121	https://www.ncbi.nlm.nih.gov/bioproject/?term=PRJNA213179	https://www.nature.com/articles/ng.3199
Min	MIN2	male	65.8	27.0197	Download	PRJNA213179	SAMN02298122
Min	MIN3	male	67.9	27.882	Download	PRJNA213179	SAMN02298123
Min	MIN4	male	60.3	24.7612	Download	PRJNA213179	SAMN02298124
Min	MIN5	male	69.4	28.498	Download	PRJNA213179	SAMN02298125
Luchuan	LC1	female	61	25.0486	Download	PRJNA213179	SAMN02298087
Luchuan	LC2	female	69.8	28.6622	Download	PRJNA213179	SAMN02298088
Luchuan	LC3	female	69.9	28.7033	Download	PRJNA213179	SAMN02298089
Luchuan	LC4	female	68.3	28.0463	Download	PRJNA213179	SAMN02298090
Luchuan	LC5	female	72.8	29.8941	Download	PRJNA213179	SAMN02298091

## Sheet: Table S2-S3
Table S2 SNP exon annotation results in Beijing black pig population
Type	Number of SNPs	Rate(%)
synonymous	61674	58.49
nonsynonymous	42859	40.65
stop gain	760	0.72
loss gain	129	0.12
unknown	16	0.02
total	105438	100
Table S3 Inbreeding coefficient of each breed
Breed	Inbreeding Coefficient	Average Number of ROH	Average Length of ROH
MS	0.1825	1882	220
LT	0.2057	2007	232
HN	0.2275	1846	279
BJB	0.2482	2699	208
DU	0.2696	2047	298
MIN	0.2802	1772	358
LC	0.2974	2207	305
LD	0.3452	2542	308
LW	0.3464	2624	299

## Sheet: Table S4
Table S4 Potential Candidate Regions Detected by FST (BJB VS DU)
Chr	Start	End	WEIGHTED_FST
chr1	31040000	31140000	0.510375
chr1	31050000	31150000	0.520573
chr1	31060000	31160000	0.529691
chr1	31070000	31170000	0.545247
chr1	31080000	31180000	0.54202
chr1	31090000	31190000	0.544668
chr1	31100000	31200000	0.529618
chr1	31110000	31210000	0.51681
chr1	31210000	31310000	0.510447
chr1	31220000	31320000	0.533441
chr1	31230000	31330000	0.530322
chr1	31240000	31340000	0.535413
chr1	31250000	31350000	0.534195
chr1	31260000	31360000	0.530085
chr1	31270000	31370000	0.522847
chr1	32240000	32340000	0.532048
chr1	32250000	32350000	0.540264
chr1	32260000	32360000	0.555217
chr1	32270000	32370000	0.537391
chr1	37740000	37840000	0.554284
chr1	37750000	37850000	0.572417
chr1	37760000	37860000	0.577962
chr1	37770000	37870000	0.606593
chr1	37780000	37880000	0.601427
chr1	37790000	37890000	0.551834
chr1	37800000	37900000	0.529024
chr1	38150000	38250000	0.522402
chr1	38160000	38260000	0.516816
chr1	38170000	38270000	0.521032
chr1	38180000	38280000	0.530147
chr1	38190000	38290000	0.539764
chr1	38200000	38300000	0.566288
chr1	38210000	38310000	0.601035
chr1	38220000	38320000	0.572501
chr1	38230000	38330000	0.56317
chr1	38240000	38340000	0.58679
chr1	38250000	38350000	0.591174
chr1	38260000	38360000	0.57735
chr1	38270000	38370000	0.57846
chr1	38280000	38380000	0.568369
chr1	38290000	38390000	0.585462
chr1	38300000	38400000	0.571715
chr1	38310000	38410000	0.533107
chr1	38320000	38420000	0.554442
chr1	38330000	38430000	0.546114
chr1	38990000	39090000	0.51133
chr1	39000000	39100000	0.54451
chr1	39010000	39110000	0.581027
chr1	39020000	39120000	0.591136
chr1	39030000	39130000	0.54583
chr1	39090000	39190000	0.524857
chr1	39100000	39200000	0.536712
chr1	39110000	39210000	0.517773
chr1	39120000	39220000	0.534455
chr1	39130000	39230000	0.540088
chr1	39140000	39240000	0.543417
chr1	39150000	39250000	0.553252
chr1	39160000	39260000	0.550432
chr1	39170000	39270000	0.552264
chr1	39180000	39280000	0.565073
chr1	39190000	39290000	0.554846
chr1	39200000	39300000	0.544598
chr1	39210000	39310000	0.576611
chr1	39220000	39320000	0.58425
chr1	39230000	39330000	0.584373
chr1	39240000	39340000	0.571735
chr1	39250000	39350000	0.569186
chr1	39260000	39360000	0.600772
chr1	39270000	39370000	0.5838
chr1	39280000	39380000	0.545495
chr1	39290000	39390000	0.53413
chr1	39580000	39680000	0.51785
chr1	39590000	39690000	0.533595
chr1	39600000	39700000	0.568211
chr1	39610000	39710000	0.594892
chr1	39620000	39720000	0.60884
chr1	39630000	39730000	0.609461
chr1	39640000	39740000	0.584984
chr1	39650000	39750000	0.558823
chr1	39660000	39760000	0.511594
chr1	39670000	39770000	0.512997
chr1	39690000	39790000	0.508857
chr1	39840000	39940000	0.528309
chr1	39850000	39950000	0.529831
chr1	39860000	39960000	0.541211
chr1	39870000	39970000	0.54619
chr1	39880000	39980000	0.557709
chr1	39890000	39990000	0.539404
chr1	39900000	40000000	0.539113
chr1	39910000	40010000	0.511847
chr1	39920000	40020000	0.526268
chr1	39930000	40030000	0.530177
chr1	39960000	40060000	0.509222
chr1	40060000	40160000	0.510893
chr1	40070000	40170000	0.553085
chr1	40080000	40180000	0.58582
chr1	40090000	40190000	0.561041
chr1	40100000	40200000	0.531687
chr1	40110000	40210000	0.50906
chr1	40120000	40220000	0.523823
chr1	40130000	40230000	0.523095
chr1	40140000	40240000	0.514918
chr1	40470000	40570000	0.511998
chr1	40480000	40580000	0.542487
chr1	40490000	40590000	0.548143
chr1	40500000	40600000	0.550277
chr1	40510000	40610000	0.529158
chr1	40520000	40620000	0.509325
chr1	40530000	40630000	0.532239
chr1	40540000	40640000	0.53907
chr1	40550000	40650000	0.59193
chr1	40560000	40660000	0.59611
chr1	40570000	40670000	0.580453
chr1	40580000	40680000	0.545254
chr1	40590000	40690000	0.530245
chr1	40600000	40700000	0.524567
chr1	40610000	40710000	0.523824
chr1	40620000	40720000	0.520193
chr1	40810000	40910000	0.522452
chr1	40820000	40920000	0.566383
chr1	40830000	40930000	0.617696
chr1	40840000	40940000	0.623005
chr1	40850000	40950000	0.61643
chr1	40860000	40960000	0.616945
chr1	40870000	40970000	0.632053
chr1	40880000	40980000	0.639658
chr1	40890000	40990000	0.640998
chr1	40900000	41000000	0.647145
chr1	40910000	41010000	0.620799
chr1	40920000	41020000	0.589754
chr1	40930000	41030000	0.533552
chr1	40940000	41040000	0.522518
chr1	40950000	41050000	0.528981
chr1	40960000	41060000	0.529291
chr1	40970000	41070000	0.569579
chr1	40980000	41080000	0.612468
chr1	40990000	41090000	0.631818
chr1	41000000	41100000	0.617611
chr1	41010000	41110000	0.62136
chr1	41020000	41120000	0.627256
chr1	41030000	41130000	0.634492
chr1	41040000	41140000	0.639882
chr1	41050000	41150000	0.644931
chr1	41060000	41160000	0.634277
chr1	41070000	41170000	0.609469
chr1	41080000	41180000	0.607188
chr1	41090000	41190000	0.636337
chr1	41100000	41200000	0.666498
chr1	41110000	41210000	0.673262
chr1	41120000	41220000	0.696073
chr1	41130000	41230000	0.707022
chr1	41140000	41240000	0.684355
chr1	41150000	41250000	0.660676
chr1	41160000	41260000	0.660124
chr1	41170000	41270000	0.657383
chr1	41180000	41280000	0.636135
chr1	41190000	41290000	0.598039
chr1	41200000	41300000	0.565369
chr1	41210000	41310000	0.542678
chr1	41220000	41320000	0.517086
chr1	41230000	41330000	0.519253
chr1	41240000	41340000	0.527837
chr1	41250000	41350000	0.536105
chr1	41260000	41360000	0.523555
chr1	41270000	41370000	0.514656
chr1	41350000	41450000	0.510874
chr1	41360000	41460000	0.531733
chr1	41370000	41470000	0.546531
chr1	41380000	41480000	0.542127
chr1	41390000	41490000	0.524822
chr1	41400000	41500000	0.525883
chr1	41410000	41510000	0.535938
chr1	41420000	41520000	0.533475
chr1	41430000	41530000	0.527531
chr1	41440000	41540000	0.510693
chr1	41490000	41590000	0.548824
chr1	41500000	41600000	0.561456
chr1	41510000	41610000	0.577411
chr1	41520000	41620000	0.569564
chr1	41530000	41630000	0.576102
chr1	41540000	41640000	0.579164
chr1	41550000	41650000	0.572125
chr1	41560000	41660000	0.552622
chr1	41570000	41670000	0.54913
chr1	41580000	41680000	0.55413
chr1	41650000	41750000	0.511723
chr1	41660000	41760000	0.545103
chr1	41670000	41770000	0.56041
chr1	41680000	41780000	0.546815
chr1	41690000	41790000	0.529293
chr1	41700000	41800000	0.514955
chr1	42310000	42410000	0.547339
chr1	42320000	42420000	0.591078
chr1	42330000	42430000	0.585675
chr1	42340000	42440000	0.594697
chr1	42350000	42450000	0.575898
chr1	42360000	42460000	0.557721
chr1	42370000	42470000	0.53916
chr1	42380000	42480000	0.542112
chr1	42390000	42490000	0.548221
chr1	42400000	42500000	0.544183
chr1	42410000	42510000	0.538361
chr1	42420000	42520000	0.520532
chr1	43000000	43100000	0.527932
chr1	43010000	43110000	0.542849
chr1	43020000	43120000	0.535054
chr1	43030000	43130000	0.527165
chr1	43040000	43140000	0.518387
chr1	43050000	43150000	0.513521
chr1	43070000	43170000	0.513813
chr1	43090000	43190000	0.51143
chr1	43100000	43200000	0.536676
chr1	43110000	43210000	0.564264
chr1	43120000	43220000	0.588951
chr1	43130000	43230000	0.65216
chr1	43140000	43240000	0.657047
chr1	43150000	43250000	0.676977
chr1	43160000	43260000	0.680435
chr1	43170000	43270000	0.697927
chr1	43180000	43280000	0.708916
chr1	43190000	43290000	0.725384
chr1	43200000	43300000	0.723492
chr1	43210000	43310000	0.702711
chr1	43220000	43320000	0.663538
chr1	43230000	43330000	0.601796
chr1	43240000	43340000	0.583848
chr1	43250000	43350000	0.55803
chr1	43260000	43360000	0.555003
chr1	43270000	43370000	0.539515
chr1	43280000	43380000	0.525399
chr1	43290000	43390000	0.531281
chr1	43300000	43400000	0.52252
chr1	43310000	43410000	0.524305
chr1	43320000	43420000	0.532435
chr1	43330000	43430000	0.539794
chr1	43340000	43440000	0.567638
chr1	43350000	43450000	0.587792
chr1	43360000	43460000	0.624603
chr1	43370000	43470000	0.653491
chr1	43380000	43480000	0.666713
chr1	43390000	43490000	0.672909
chr1	43400000	43500000	0.66156
chr1	43410000	43510000	0.640074
chr1	43420000	43520000	0.626875
chr1	43430000	43530000	0.610955
chr1	43440000	43540000	0.583269
chr1	43450000	43550000	0.566821
chr1	43460000	43560000	0.562291
chr1	43470000	43570000	0.543365
chr1	43480000	43580000	0.585113
chr1	43490000	43590000	0.582821
chr1	43500000	43600000	0.61691
chr1	43510000	43610000	0.631206
chr1	43520000	43620000	0.624502
chr1	43530000	43630000	0.651656
chr1	43540000	43640000	0.660206
chr1	43550000	43650000	0.657966
chr1	43560000	43660000	0.659225
chr1	43570000	43670000	0.673858
chr1	43580000	43680000	0.667029
chr1	43590000	43690000	0.662515
chr1	43600000	43700000	0.643348
chr1	43610000	43710000	0.631226
chr1	43620000	43720000	0.641692
chr1	43630000	43730000	0.618511
chr1	43640000	43740000	0.59939
chr1	43650000	43750000	0.584762
chr1	43660000	43760000	0.56893
chr1	43670000	43770000	0.538954
chr1	43680000	43780000	0.542591
chr1	43690000	43790000	0.546941
chr1	43700000	43800000	0.552583
chr1	43710000	43810000	0.545372
chr1	43720000	43820000	0.508712
chr1	43730000	43830000	0.513026
chr1	43740000	43840000	0.517333
chr1	43750000	43850000	0.533426
chr1	43760000	43860000	0.554698
chr1	43770000	43870000	0.554782
chr1	43780000	43880000	0.538541
chr1	43790000	43890000	0.526134
chr1	43800000	43900000	0.511096
chr1	43970000	44070000	0.51978
chr1	43980000	44080000	0.554627
chr1	43990000	44090000	0.56338
chr1	44000000	44100000	0.571947
chr1	44010000	44110000	0.567558
chr1	44020000	44120000	0.586691
chr1	44030000	44130000	0.591785
chr1	44040000	44140000	0.599146
chr1	44050000	44150000	0.592522
chr1	44060000	44160000	0.589424
chr1	44070000	44170000	0.551223
chr1	44080000	44180000	0.520447
chr1	44150000	44250000	0.518152
chr1	44160000	44260000	0.518069
chr1	44170000	44270000	0.509995
chr1	44200000	44300000	0.558607
chr1	44210000	44310000	0.572514
chr1	44220000	44320000	0.586398
chr1	44230000	44330000	0.592694
chr1	44240000	44340000	0.589445
chr1	44250000	44350000	0.603281
chr1	44260000	44360000	0.63001
chr1	44270000	44370000	0.652419
chr1	44280000	44380000	0.644098
chr1	44290000	44390000	0.652694
chr1	44300000	44400000	0.636891
chr1	44310000	44410000	0.623237
chr1	44320000	44420000	0.588266
chr1	44330000	44430000	0.546411
chr1	44340000	44440000	0.525274
chr1	44430000	44530000	0.515846
chr1	44440000	44540000	0.54579
chr1	44450000	44550000	0.559474
chr1	44460000	44560000	0.557331
chr1	44470000	44570000	0.5565
chr1	44480000	44580000	0.573401
chr1	44490000	44590000	0.588117
chr1	44500000	44600000	0.575507
chr1	44510000	44610000	0.546081
chr1	44520000	44620000	0.552239
chr1	44530000	44630000	0.517803
chr1	44580000	44680000	0.523731
chr1	44590000	44690000	0.535018
chr1	44600000	44700000	0.55792
chr1	44610000	44710000	0.622797
chr1	44620000	44720000	0.63515
chr1	44630000	44730000	0.628297
chr1	44640000	44740000	0.684457
chr1	44650000	44750000	0.691398
chr1	44660000	44760000	0.643476
chr1	44670000	44770000	0.601438
chr1	44680000	44780000	0.543667
chr1	44810000	44910000	0.548129
chr1	44820000	44920000	0.564744
chr1	44830000	44930000	0.552793
chr1	44840000	44940000	0.563898
chr1	44850000	44950000	0.572961
chr1	44860000	44960000	0.579994
chr1	44870000	44970000	0.580938
chr1	44880000	44980000	0.578555
chr1	44890000	44990000	0.553429
chr1	44900000	45000000	0.553734
chr1	44930000	45030000	0.519557
chr1	44940000	45040000	0.523793
chr1	44960000	45060000	0.50882
chr1	44970000	45070000	0.51693
chr1	44980000	45080000	0.510547
chr1	44990000	45090000	0.510222
chr1	45010000	45110000	0.521468
chr1	45020000	45120000	0.542838
chr1	45030000	45130000	0.570283
chr1	45040000	45140000	0.582609
chr1	45050000	45150000	0.619693
chr1	45060000	45160000	0.628112
chr1	45070000	45170000	0.627026
chr1	45080000	45180000	0.606742
chr1	45090000	45190000	0.651681
chr1	45100000	45200000	0.663242
chr1	45110000	45210000	0.664079
chr1	45120000	45220000	0.666398
chr1	45130000	45230000	0.659219
chr1	45140000	45240000	0.665403
chr1	45150000	45250000	0.660682
chr1	45160000	45260000	0.672327
chr1	45170000	45270000	0.693648
chr1	45180000	45280000	0.751296
chr1	45190000	45290000	0.747078
chr1	45200000	45300000	0.752244
chr1	45210000	45310000	0.749477
chr1	45220000	45320000	0.743486
chr1	45230000	45330000	0.722079
chr1	45240000	45340000	0.727995
chr1	45250000	45350000	0.737781
chr1	45260000	45360000	0.731449
chr1	45270000	45370000	0.71079
chr1	45280000	45380000	0.694324
chr1	45290000	45390000	0.662151
chr1	45300000	45400000	0.655593
chr1	45310000	45410000	0.630968
chr1	45320000	45420000	0.598425
chr1	45330000	45430000	0.591494
chr1	45340000	45440000	0.570012
chr1	45350000	45450000	0.549713
chr1	45360000	45460000	0.530018
chr1	45410000	45510000	0.518941
chr1	45420000	45520000	0.577927
chr1	45430000	45530000	0.597574
chr1	45440000	45540000	0.608568
chr1	45450000	45550000	0.60218
chr1	45460000	45560000	0.583646
chr1	45470000	45570000	0.584527
chr1	45480000	45580000	0.586991
chr1	45490000	45590000	0.592158
chr1	45500000	45600000	0.5812
chr1	45510000	45610000	0.5799
chr1	45520000	45620000	0.577375
chr1	45530000	45630000	0.596025
chr1	45540000	45640000	0.59385
chr1	45550000	45650000	0.587373
chr1	45560000	45660000	0.607725
chr1	45570000	45670000	0.604885
chr1	45580000	45680000	0.606501
chr1	45590000	45690000	0.59554
chr1	45600000	45700000	0.610808
chr1	45610000	45710000	0.600567
chr1	45620000	45720000	0.565122
chr1	45630000	45730000	0.523484
chr1	45640000	45740000	0.517092
chr1	45650000	45750000	0.509423
chr1	45670000	45770000	0.559561
chr1	45680000	45780000	0.567792
chr1	45690000	45790000	0.577548
chr1	45700000	45800000	0.574408
chr1	45710000	45810000	0.557823
chr1	45720000	45820000	0.559494
chr1	45730000	45830000	0.556527
chr1	45740000	45840000	0.564203
chr1	45750000	45850000	0.564096
chr1	45760000	45860000	0.573429
chr1	45770000	45870000	0.539781
chr1	45780000	45880000	0.52735
chr1	45790000	45890000	0.530611
chr1	45800000	45900000	0.525653
chr1	45810000	45910000	0.546073
chr1	45820000	45920000	0.551932
chr1	45830000	45930000	0.588544
chr1	45840000	45940000	0.602687
chr1	45850000	45950000	0.618725
chr1	45860000	45960000	0.593147
chr1	45870000	45970000	0.594692
chr1	45880000	45980000	0.580081
chr1	45890000	45990000	0.625794
chr1	45900000	46000000	0.615582
chr1	45910000	46010000	0.624882
chr1	45920000	46020000	0.626528
chr1	45930000	46030000	0.626087
chr1	45940000	46040000	0.627973
chr1	45950000	46050000	0.635842
chr1	45960000	46060000	0.634357
chr1	45970000	46070000	0.654166
chr1	45980000	46080000	0.669399
chr1	45990000	46090000	0.629649
chr1	46000000	46100000	0.627336
chr1	46010000	46110000	0.612421
chr1	46020000	46120000	0.619177
chr1	46030000	46130000	0.613487
chr1	46040000	46140000	0.59198
chr1	46050000	46150000	0.568496
chr1	46060000	46160000	0.583851
chr1	46070000	46170000	0.599146
chr1	46080000	46180000	0.605019
chr1	46090000	46190000	0.593297
chr1	46100000	46200000	0.590455
chr1	46110000	46210000	0.564525
chr1	46120000	46220000	0.52446
chr1	46130000	46230000	0.526437
chr1	46140000	46240000	0.541409
chr1	46150000	46250000	0.56472
chr1	46160000	46260000	0.586108
chr1	46170000	46270000	0.559788
chr1	46180000	46280000	0.543599
chr1	46190000	46290000	0.572924
chr1	46200000	46300000	0.576726
chr1	46210000	46310000	0.591531
chr1	46220000	46320000	0.633695
chr1	46230000	46330000	0.621658
chr1	46240000	46340000	0.603216
chr1	46250000	46350000	0.578693
chr1	46740000	46840000	0.519619
chr1	46750000	46850000	0.521463
chr1	46760000	46860000	0.548455
chr1	46770000	46870000	0.545808
chr1	46780000	46880000	0.537474
chr1	46790000	46890000	0.533694
chr1	46800000	46900000	0.540075
chr1	46810000	46910000	0.556515
chr1	46820000	46920000	0.539605
chr1	46830000	46930000	0.555376
chr1	46960000	47060000	0.51683
chr1	46970000	47070000	0.527419
chr1	46980000	47080000	0.54691
chr1	46990000	47090000	0.547895
chr1	47000000	47100000	0.545796
chr1	47010000	47110000	0.546962
chr1	47020000	47120000	0.540678
chr1	47050000	47150000	0.518186
chr1	47060000	47160000	0.550615
chr1	47070000	47170000	0.572027
chr1	47080000	47180000	0.600037
chr1	47090000	47190000	0.597323
chr1	47100000	47200000	0.616511
chr1	47110000	47210000	0.627738
chr1	47120000	47220000	0.615973
chr1	47130000	47230000	0.612874
chr1	47140000	47240000	0.609108
chr1	47150000	47250000	0.610183
chr1	47160000	47260000	0.609241
chr1	47170000	47270000	0.626197
chr1	47180000	47280000	0.620587
chr1	47190000	47290000	0.631665
chr1	47200000	47300000	0.623724
chr1	47210000	47310000	0.622351
chr1	47220000	47320000	0.65328
chr1	47230000	47330000	0.653734
chr1	47240000	47340000	0.664245
chr1	47250000	47350000	0.692824
chr1	47260000	47360000	0.696791
chr1	47270000	47370000	0.678424
chr1	47280000	47380000	0.688145
chr1	47290000	47390000	0.697697
chr1	47300000	47400000	0.719402
chr1	47310000	47410000	0.733923
chr1	47320000	47420000	0.747093
chr1	47330000	47430000	0.769831
chr1	47340000	47440000	0.781384
chr1	47350000	47450000	0.787478
chr1	47360000	47460000	0.790046
chr1	47370000	47470000	0.79708
chr1	47380000	47480000	0.795538
chr1	47390000	47490000	0.799307
chr1	47400000	47500000	0.803577
chr1	47410000	47510000	0.804209
chr1	47420000	47520000	0.794613
chr1	47430000	47530000	0.802724
chr1	47440000	47540000	0.813773
chr1	47450000	47550000	0.81768
chr1	47460000	47560000	0.805088
chr1	47470000	47570000	0.783734
chr1	47480000	47580000	0.762673
chr1	47490000	47590000	0.74409
chr1	47500000	47600000	0.74258
chr1	47510000	47610000	0.742995
chr1	47520000	47620000	0.746989
chr1	47530000	47630000	0.7311
chr1	47540000	47640000	0.72575
chr1	47550000	47650000	0.714066
chr1	47560000	47660000	0.726985
chr1	47570000	47670000	0.74624
chr1	47580000	47680000	0.76277
chr1	47590000	47690000	0.779913
chr1	47600000	47700000	0.776655
chr1	47610000	47710000	0.767669
chr1	47620000	47720000	0.742759
chr1	47630000	47730000	0.738424
chr1	47640000	47740000	0.742867
chr1	47650000	47750000	0.736855
chr1	47660000	47760000	0.70332
chr1	47670000	47770000	0.678368
chr1	47680000	47780000	0.659425
chr1	47690000	47790000	0.640664
chr1	47700000	47800000	0.652892
chr1	47710000	47810000	0.684887
chr1	47720000	47820000	0.743873
chr1	47730000	47830000	0.75964
chr1	47740000	47840000	0.74426
chr1	47750000	47850000	0.71769
chr1	47760000	47860000	0.73986
chr1	47770000	47870000	0.727817
chr1	47780000	47880000	0.709472
chr1	47790000	47890000	0.68849
chr1	47800000	47900000	0.663706
chr1	47810000	47910000	0.643699
chr1	47820000	47920000	0.656475
chr1	47830000	47930000	0.663984
chr1	47840000	47940000	0.66884
chr1	47850000	47950000	0.672999
chr1	47860000	47960000	0.670168
chr1	47870000	47970000	0.683564
chr1	47880000	47980000	0.72082
chr1	47890000	47990000	0.713203
chr1	47900000	48000000	0.709019
chr1	47910000	48010000	0.706017
chr1	47920000	48020000	0.691091
chr1	47930000	48030000	0.67148
chr1	47940000	48040000	0.682453
chr1	47950000	48050000	0.687594
chr1	47960000	48060000	0.67021
chr1	47970000	48070000	0.662026
chr1	47980000	48080000	0.610944
chr1	47990000	48090000	0.617386
chr1	48000000	48100000	0.592397
chr1	48010000	48110000	0.582464
chr1	48020000	48120000	0.554114
chr1	48030000	48130000	0.548667
chr1	48040000	48140000	0.516807
chr1	48120000	48220000	0.522973
chr1	48130000	48230000	0.535358
chr1	48140000	48240000	0.593075
chr1	48150000	48250000	0.577333
chr1	48160000	48260000	0.582308
chr1	48170000	48270000	0.574478
chr1	48180000	48280000	0.603139
chr1	48190000	48290000	0.598671
chr1	48200000	48300000	0.598147
chr1	48210000	48310000	0.59036
chr1	48220000	48320000	0.581501
chr1	48230000	48330000	0.56981
chr1	48240000	48340000	0.538738
chr1	48250000	48350000	0.567646
chr1	48260000	48360000	0.593217
chr1	48270000	48370000	0.579765
chr1	48280000	48380000	0.537833
chr1	48290000	48390000	0.520218
chr1	48300000	48400000	0.528569
chr1	48310000	48410000	0.545944
chr1	48320000	48420000	0.578805
chr1	48330000	48430000	0.596966
chr1	48340000	48440000	0.589183
chr1	48350000	48450000	0.578055
chr1	48360000	48460000	0.543524
chr1	48370000	48470000	0.556237
chr1	48380000	48480000	0.574312
chr1	48390000	48490000	0.57115
chr1	48400000	48500000	0.560164
chr1	48410000	48510000	0.527768
chr1	48570000	48670000	0.547695
chr1	48580000	48680000	0.53506
chr1	48590000	48690000	0.511685
chr1	48650000	48750000	0.511569
chr1	48720000	48820000	0.515061
chr1	48730000	48830000	0.545767
chr1	48740000	48840000	0.589573
chr1	48750000	48850000	0.581625
chr1	48760000	48860000	0.576002
chr1	48770000	48870000	0.577037
chr1	48780000	48880000	0.572937
chr1	48790000	48890000	0.574295
chr1	48800000	48900000	0.587024
chr1	48810000	48910000	0.632497
chr1	48820000	48920000	0.682265
chr1	48830000	48930000	0.704307
chr1	48840000	48940000	0.721872
chr1	48850000	48950000	0.749832
chr1	48860000	48960000	0.778068
chr1	48870000	48970000	0.790612
chr1	48880000	48980000	0.809621
chr1	48890000	48990000	0.82432
chr1	48900000	49000000	0.838579
chr1	48910000	49010000	0.816941
chr1	48920000	49020000	0.766715
chr1	48930000	49030000	0.725292
chr1	48940000	49040000	0.739635
chr1	48950000	49050000	0.738857
chr1	48960000	49060000	0.701947
chr1	48970000	49070000	0.69922
chr1	48980000	49080000	0.685029
chr1	48990000	49090000	0.686318
chr1	49000000	49100000	0.677757
chr1	49010000	49110000	0.692653
chr1	49020000	49120000	0.71192
chr1	49030000	49130000	0.746325
chr1	49040000	49140000	0.730987
chr1	49050000	49150000	0.707629
chr1	49060000	49160000	0.7076
chr1	49070000	49170000	0.701221
chr1	49080000	49180000	0.690434
chr1	49090000	49190000	0.676357
chr1	49100000	49200000	0.677258
chr1	49110000	49210000	0.674632
chr1	49120000	49220000	0.678043
chr1	49130000	49230000	0.628533
chr1	49140000	49240000	0.600901
chr1	49150000	49250000	0.613279
chr1	49160000	49260000	0.623059
chr1	49170000	49270000	0.645673
chr1	49180000	49280000	0.640821
chr1	49190000	49290000	0.660919
chr1	49200000	49300000	0.657546
chr1	49210000	49310000	0.663609
chr1	49220000	49320000	0.668215
chr1	49230000	49330000	0.685176
chr1	49240000	49340000	0.69041
chr1	49250000	49350000	0.678261
chr1	49260000	49360000	0.654917
chr1	49270000	49370000	0.635787
chr1	49280000	49380000	0.638688
chr1	49290000	49390000	0.639207
chr1	49300000	49400000	0.65181
chr1	49310000	49410000	0.619757
chr1	49320000	49420000	0.577938
chr1	49330000	49430000	0.55996
chr1	49340000	49440000	0.5749
chr1	49350000	49450000	0.575573
chr1	49360000	49460000	0.575936
chr1	49370000	49470000	0.572066
chr1	49380000	49480000	0.5691
chr1	49390000	49490000	0.549217
chr1	49400000	49500000	0.517769
chr1	49750000	49850000	0.544043
chr1	49760000	49860000	0.558522
chr1	49770000	49870000	0.571535
chr1	49780000	49880000	0.591858
chr1	49790000	49890000	0.59636
chr1	49800000	49900000	0.587758
chr1	49810000	49910000	0.581062
chr1	49820000	49920000	0.578091
chr1	49830000	49930000	0.578187
chr1	49840000	49940000	0.568399
chr1	49850000	49950000	0.558775
chr1	49860000	49960000	0.561156
chr1	49870000	49970000	0.573667
chr1	49880000	49980000	0.579878
chr1	49890000	49990000	0.586094
chr1	49900000	50000000	0.590974
chr1	49910000	50010000	0.575548
chr1	49920000	50020000	0.549394
chr1	49930000	50030000	0.550613
chr1	49940000	50040000	0.55411
chr1	49950000	50050000	0.556887
chr1	49960000	50060000	0.550077
chr1	49970000	50070000	0.540772
chr1	49980000	50080000	0.540865
chr1	49990000	50090000	0.543222
chr1	50000000	50100000	0.528727
chr1	50010000	50110000	0.535924
chr1	50020000	50120000	0.550682
chr1	50030000	50130000	0.535101
chr1	50040000	50140000	0.517475
chr1	50250000	50350000	0.521069
chr1	50260000	50360000	0.510524
chr1	54820000	54920000	0.510322
chr1	54830000	54930000	0.508459
chr1	54850000	54950000	0.510697
chr1	54860000	54960000	0.522287
chr1	54870000	54970000	0.517548
chr1	54880000	54980000	0.524194
chr1	54890000	54990000	0.524491
chr1	54900000	55000000	0.525733
chr1	54910000	55010000	0.513716
chr1	54920000	55020000	0.510423
chr1	54930000	55030000	0.509298
chr1	54940000	55040000	0.514606
chr1	55010000	55110000	0.517615
chr1	55020000	55120000	0.518449
chr1	55030000	55130000	0.524739
chr1	55040000	55140000	0.515476
chr1	55050000	55150000	0.511788
chr1	55060000	55160000	0.510772
chr1	55410000	55510000	0.511376
chr1	55560000	55660000	0.508681
chr1	55570000	55670000	0.526534
chr1	55580000	55680000	0.527193
chr1	55590000	55690000	0.527765
chr1	55600000	55700000	0.529892
chr1	55610000	55710000	0.530961
chr1	55620000	55720000	0.530104
chr1	55630000	55730000	0.528971
chr1	55640000	55740000	0.531897
chr1	55650000	55750000	0.535211
chr1	55660000	55760000	0.534869
chr1	55670000	55770000	0.52506
chr1	56210000	56310000	0.523196
chr1	56220000	56320000	0.522503
chr1	56230000	56330000	0.522988
chr1	56240000	56340000	0.560171
chr1	56250000	56350000	0.57275
chr1	56260000	56360000	0.5995
chr1	56270000	56370000	0.603735
chr1	56280000	56380000	0.609962
chr1	56290000	56390000	0.601467
chr1	56300000	56400000	0.598588
chr1	56310000	56410000	0.529966
chr1	56320000	56420000	0.530968
chr1	56330000	56430000	0.526364
chr1	56340000	56440000	0.531966
chr1	56350000	56450000	0.534085
chr1	56360000	56460000	0.534044
chr1	56370000	56470000	0.516941
chr1	56380000	56480000	0.525503
chr1	56390000	56490000	0.540195
chr1	56400000	56500000	0.547307
chr1	56410000	56510000	0.589666
chr1	56420000	56520000	0.6043
chr1	56430000	56530000	0.60842
chr1	56440000	56540000	0.607994
chr1	56450000	56550000	0.613981
chr1	56460000	56560000	0.620768
chr1	56470000	56570000	0.625549
chr1	56480000	56580000	0.620203
chr1	56490000	56590000	0.613009
chr1	56500000	56600000	0.612614
chr1	56510000	56610000	0.61147
chr1	56520000	56620000	0.597518
chr1	56530000	56630000	0.583095
chr1	56540000	56640000	0.576367
chr1	56550000	56650000	0.566196
chr1	56560000	56660000	0.559981
chr1	56570000	56670000	0.563651
chr1	56580000	56680000	0.566529
chr1	56590000	56690000	0.570124
chr1	56600000	56700000	0.569379
chr1	56610000	56710000	0.56191
chr1	56620000	56720000	0.582762
chr1	56630000	56730000	0.606841
chr1	56640000	56740000	0.588437
chr1	56650000	56750000	0.548946
chr1	59360000	59460000	0.533978
chr1	59370000	59470000	0.542832
chr1	59380000	59480000	0.526257
chr1	59390000	59490000	0.527028
chr1	59400000	59500000	0.545219
chr1	59410000	59510000	0.544791
chr1	59420000	59520000	0.531498
chr1	59430000	59530000	0.52183
chr1	59550000	59650000	0.549839
chr1	59560000	59660000	0.59088
chr1	59570000	59670000	0.641213
chr1	59580000	59680000	0.626591
chr1	59590000	59690000	0.632957
chr1	59600000	59700000	0.651179
chr1	59610000	59710000	0.649915
chr1	59620000	59720000	0.643005
chr1	59630000	59730000	0.647158
chr1	59640000	59740000	0.669423
chr1	59650000	59750000	0.653467
chr1	59660000	59760000	0.640766
chr1	59670000	59770000	0.575894
chr1	59680000	59780000	0.588292
chr1	59690000	59790000	0.598605
chr1	59700000	59800000	0.537333
chr1	59720000	59820000	0.509921
chr1	59740000	59840000	0.515578
chr1	60970000	61070000	0.524342
chr1	60980000	61080000	0.559154
chr1	60990000	61090000	0.566654
chr1	61000000	61100000	0.551262
chr1	61010000	61110000	0.545437
chr1	61020000	61120000	0.550847
chr1	61030000	61130000	0.556913
chr1	61040000	61140000	0.518842
chr1	63010000	63110000	0.530463
chr1	63020000	63120000	0.552536
chr1	63030000	63130000	0.568254
chr1	63040000	63140000	0.5916
chr1	63050000	63150000	0.599285
chr1	63060000	63160000	0.599076
chr1	63070000	63170000	0.608278
chr1	63080000	63180000	0.623573
chr1	63090000	63190000	0.598738
chr1	63100000	63200000	0.526621
chr1	64350000	64450000	0.514187
chr1	64360000	64460000	0.53663
chr1	64370000	64470000	0.543051
chr1	64380000	64480000	0.542135
chr1	64390000	64490000	0.55334
chr1	64400000	64500000	0.558463
chr1	64410000	64510000	0.566016
chr1	64420000	64520000	0.570818
chr1	64430000	64530000	0.563331
chr1	65660000	65760000	0.620124
chr1	65670000	65770000	0.657171
chr1	65680000	65780000	0.67803
chr1	65690000	65790000	0.685563
chr1	65700000	65800000	0.690472
chr1	65710000	65810000	0.694346
chr1	65720000	65820000	0.70301
chr1	65730000	65830000	0.715711
chr1	65740000	65840000	0.730671
chr1	65750000	65850000	0.733748
chr1	65760000	65860000	0.733082
chr1	65770000	65870000	0.699848
chr1	65780000	65880000	0.67057
chr1	65790000	65890000	0.646107
chr1	65800000	65900000	0.628416
chr1	65810000	65910000	0.601966
chr1	65820000	65920000	0.546493
chr1	66560000	66660000	0.52316
chr1	66570000	66670000	0.5629
chr1	66580000	66680000	0.580702
chr1	66590000	66690000	0.57987
chr1	66600000	66700000	0.584574
chr1	66610000	66710000	0.608798
chr1	66620000	66720000	0.624069
chr1	66630000	66730000	0.611344
chr1	66640000	66740000	0.570422
chr1	66650000	66750000	0.521311
chr1	70810000	70910000	0.543362
chr1	70820000	70920000	0.564233
chr1	70830000	70930000	0.59723
chr1	70840000	70940000	0.580412
chr1	70850000	70950000	0.57745
chr1	70860000	70960000	0.562064
chr1	70870000	70970000	0.567226
chr1	70880000	70980000	0.575414
chr1	70890000	70990000	0.564424
chr1	70900000	71000000	0.560871
chr1	70910000	71010000	0.554397
chr1	70920000	71020000	0.55809
chr1	70930000	71030000	0.567052
chr1	70940000	71040000	0.583747
chr1	70950000	71050000	0.592867
chr1	70960000	71060000	0.613825
chr1	70970000	71070000	0.625624
chr1	70980000	71080000	0.622429
chr1	70990000	71090000	0.648003
chr1	71000000	71100000	0.646908
chr1	71010000	71110000	0.657043
chr1	71020000	71120000	0.665372
chr1	71030000	71130000	0.667566
chr1	71040000	71140000	0.682154
chr1	71050000	71150000	0.671837
chr1	71060000	71160000	0.665902
chr1	71070000	71170000	0.65769
chr1	71080000	71180000	0.651857
chr1	71090000	71190000	0.643091
chr1	71100000	71200000	0.640171
chr1	71110000	71210000	0.633952
chr1	71120000	71220000	0.595662
chr1	71130000	71230000	0.544514
chr1	71580000	71680000	0.518418
chr1	71590000	71690000	0.536608
chr1	71600000	71700000	0.540488
chr1	71610000	71710000	0.538957
chr1	71620000	71720000	0.509969
chr1	71910000	72010000	0.549165
chr1	71920000	72020000	0.571518
chr1	71930000	72030000	0.57301
chr1	71940000	72040000	0.568897
chr1	71950000	72050000	0.572391
chr1	71960000	72060000	0.556319
chr1	71970000	72070000	0.558822
chr1	71980000	72080000	0.547221
chr1	71990000	72090000	0.590132
chr1	72000000	72100000	0.534325
chr1	72660000	72760000	0.585561
chr1	72670000	72770000	0.643931
chr1	72680000	72780000	0.680921
chr1	72690000	72790000	0.700755
chr1	72700000	72800000	0.707165
chr1	72710000	72810000	0.711722
chr1	72720000	72820000	0.715259
chr1	72730000	72830000	0.72109
chr1	72740000	72840000	0.717642
chr1	72750000	72850000	0.719084
chr1	72760000	72860000	0.701668
chr1	72770000	72870000	0.67937
chr1	72780000	72880000	0.64898
chr1	72790000	72890000	0.589891
chr1	72800000	72900000	0.564173
chr1	72810000	72910000	0.530812
chr1	73740000	73840000	0.517446
chr1	73750000	73850000	0.545625
chr1	73760000	73860000	0.529523
chr1	73770000	73870000	0.519228
chr1	73780000	73880000	0.539669
chr1	73790000	73890000	0.536399
chr1	73800000	73900000	0.564208
chr1	73810000	73910000	0.576792
chr1	73820000	73920000	0.540331
chr1	74680000	74780000	0.612874
chr1	74690000	74790000	0.579707
chr1	74700000	74800000	0.557627
chr1	74710000	74810000	0.538129
chr1	74720000	74820000	0.527849
chr1	74730000	74830000	0.518429
chr1	108180000	108280000	0.510393
chr1	108190000	108290000	0.522976
chr1	108200000	108300000	0.513669
chr1	112770000	112870000	0.52848
chr1	113130000	113230000	0.518859
chr1	113140000	113240000	0.538782
chr1	113150000	113250000	0.567508
chr1	113160000	113260000	0.597078
chr1	113170000	113270000	0.621083
chr1	113180000	113280000	0.626114
chr1	113190000	113290000	0.625562
chr1	113200000	113300000	0.627092
chr1	113210000	113310000	0.621165
chr1	113220000	113320000	0.583631
chr1	113230000	113330000	0.578506
chr1	113240000	113340000	0.586527
chr1	113250000	113350000	0.585479
chr1	113260000	113360000	0.584363
chr1	113270000	113370000	0.581661
chr1	113280000	113380000	0.570492
chr1	113290000	113390000	0.568031
chr1	113300000	113400000	0.553898
chr1	113310000	113410000	0.548175
chr1	113320000	113420000	0.57869
chr1	113330000	113430000	0.553511
chr1	114310000	114410000	0.512015
chr1	117920000	118020000	0.553293
chr1	117930000	118030000	0.586517
chr1	117940000	118040000	0.590557
chr1	119180000	119280000	0.511301
chr1	119190000	119290000	0.526093
chr1	119200000	119300000	0.533584
chr1	119210000	119310000	0.531023
chr1	119220000	119320000	0.52936
chr1	119230000	119330000	0.528564
chr1	119240000	119340000	0.527758
chr1	119250000	119350000	0.530609
chr1	119260000	119360000	0.532108
chr1	119270000	119370000	0.530641
chr1	119280000	119380000	0.523987
chr1	162550000	162650000	0.556453
chr1	162560000	162660000	0.541542
chr1	162570000	162670000	0.522948
chr1	162580000	162680000	0.509952
chr1	162820000	162920000	0.510341
chr1	162830000	162930000	0.537077
chr1	162840000	162940000	0.560929
chr1	162850000	162950000	0.558337
chr1	162860000	162960000	0.558696
chr1	162870000	162970000	0.561646
chr1	162880000	162980000	0.58125
chr1	162890000	162990000	0.587978
chr1	162900000	163000000	0.555277
chr1	162910000	163010000	0.514439
chr1	178770000	178870000	0.512318
chr1	178780000	178880000	0.523885
chr1	178790000	178890000	0.531932
chr1	178800000	178900000	0.520577
chr1	178810000	178910000	0.515289
chr1	178820000	178920000	0.521743
chr1	178830000	178930000	0.536569
chr1	178840000	178940000	0.515744
chr1	205140000	205240000	0.512977
chr1	205150000	205250000	0.525598
chr1	205160000	205260000	0.527539
chr1	205170000	205270000	0.533652
chr1	205180000	205280000	0.529368
chr1	205190000	205290000	0.541453
chr1	205200000	205300000	0.553705
chr1	205210000	205310000	0.562579
chr1	205220000	205320000	0.552612
chr1	205230000	205330000	0.54153
chr1	205240000	205340000	0.531789
chr1	205250000	205350000	0.522753
chr1	205260000	205360000	0.520623
chr1	205670000	205770000	0.554102
chr1	205680000	205780000	0.551201
chr1	205690000	205790000	0.541751
chr1	205700000	205800000	0.537579
chr1	205710000	205810000	0.529533
chr1	205720000	205820000	0.537454
chr1	205730000	205830000	0.524635
chr1	205740000	205840000	0.517117
chr1	205830000	205930000	0.521523
chr1	205840000	205940000	0.560176
chr1	205850000	205950000	0.560557
chr1	205860000	205960000	0.56658
chr1	205870000	205970000	0.567771
chr1	205880000	205980000	0.568296
chr1	205890000	205990000	0.57084
chr1	205900000	206000000	0.569433
chr1	205910000	206010000	0.558284
chr1	205920000	206020000	0.537764
chr1	205930000	206030000	0.516107
chr1	220090000	220190000	0.510882
chr1	220190000	220290000	0.513924
chr1	220200000	220300000	0.565939
chr1	220210000	220310000	0.604503
chr1	220220000	220320000	0.610738
chr1	220230000	220330000	0.626156
chr1	220240000	220340000	0.619576
chr1	220250000	220350000	0.623143
chr1	220260000	220360000	0.636972
chr1	220270000	220370000	0.6424
chr1	220280000	220380000	0.627075
chr1	220290000	220390000	0.564456
chr1	220300000	220400000	0.543397
chr1	220310000	220410000	0.556005
chr1	220320000	220420000	0.601184
chr1	220330000	220430000	0.634654
chr1	220340000	220440000	0.668327
chr1	220350000	220450000	0.697023
chr1	220360000	220460000	0.70279
chr1	220370000	220470000	0.712808
chr1	220380000	220480000	0.718746
chr1	220390000	220490000	0.686748
chr1	220400000	220500000	0.671531
chr1	220410000	220510000	0.666397
chr1	220420000	220520000	0.64157
chr1	220430000	220530000	0.592301
chr1	220440000	220540000	0.521709
chr1	234040000	234140000	0.522789
chr1	234050000	234150000	0.517114
chr1	234060000	234160000	0.511364
chr1	234070000	234170000	0.53347
chr1	234080000	234180000	0.536744
chr1	234090000	234190000	0.539611
chr1	234100000	234200000	0.530673
chr1	234110000	234210000	0.521592
chr1	234120000	234220000	0.51989
chr1	234130000	234230000	0.526298
chr1	234140000	234240000	0.546509
chr1	234150000	234250000	0.550188
chr1	234160000	234260000	0.550727
chr1	234170000	234270000	0.53971
chr1	234180000	234280000	0.510493
chr1	234690000	234790000	0.514524
chr1	234700000	234800000	0.525889
chr1	234710000	234810000	0.527932
chr1	234720000	234820000	0.528874
chr1	234730000	234830000	0.531591
chr1	234740000	234840000	0.529412
chr1	234750000	234850000	0.527092
chr1	234760000	234860000	0.523569
chr1	234770000	234870000	0.524905
chr1	234780000	234880000	0.534729
chr1	234790000	234890000	0.527191
chr1	234800000	234900000	0.518218
chr1	234810000	234910000	0.512949
chr1	234820000	234920000	0.511065
chr1	241000000	241100000	0.546837
chr1	241010000	241110000	0.582021
chr1	241020000	241120000	0.514582
chr1	241030000	241130000	0.51573
chr1	241040000	241140000	0.523788
chr1	241050000	241150000	0.512103
chr1	241060000	241160000	0.512297
chr1	248500000	248600000	0.524434
chr1	248510000	248610000	0.538195
chr1	248520000	248620000	0.529708
chr1	248530000	248630000	0.519733
chr1	248540000	248640000	0.532737
chr1	248550000	248650000	0.54292
chr1	248560000	248660000	0.528468
chr1	248570000	248670000	0.536197
chr1	248580000	248680000	0.549744
chr1	248590000	248690000	0.527079
chr1	255140000	255240000	0.511358
chr1	255150000	255250000	0.514058
chr1	255160000	255260000	0.524166
chr1	255170000	255270000	0.51973
chr1	255180000	255280000	0.530448
chr1	255190000	255290000	0.52382
chr1	255200000	255300000	0.522101
chr1	255210000	255310000	0.534613
chr1	255220000	255320000	0.550173
chr1	255230000	255330000	0.56035
chr1	255240000	255340000	0.562687
chr1	255250000	255350000	0.560402
chr1	255260000	255360000	0.559193
chr1	255270000	255370000	0.562265
chr1	255280000	255380000	0.561489
chr1	255290000	255390000	0.564243
chr1	255300000	255400000	0.562482
chr1	255310000	255410000	0.56737
chr1	255320000	255420000	0.566801
chr1	255330000	255430000	0.551893
chr1	255340000	255440000	0.53552
chr1	255350000	255450000	0.537279
chr1	255360000	255460000	0.533087
chr1	255370000	255470000	0.528408
chr1	255380000	255480000	0.527544
chr1	255390000	255490000	0.52368
chr1	255400000	255500000	0.517728
chr1	255430000	255530000	0.527943
chr1	255440000	255540000	0.545977
chr1	255450000	255550000	0.528607
chr1	255460000	255560000	0.519072
chr1	255470000	255570000	0.509453
chr1	259740000	259840000	0.511753
chr1	259750000	259850000	0.512937
chr1	259760000	259860000	0.512217
chr1	261220000	261320000	0.518479
chr1	261230000	261330000	0.530458
chr1	261240000	261340000	0.51968
chr1	261910000	262010000	0.526145
chr1	261920000	262020000	0.551481
chr1	261930000	262030000	0.508841
chr1	262230000	262330000	0.522729
chr1	262240000	262340000	0.574649
chr1	262250000	262350000	0.581134
chr1	262260000	262360000	0.604459
chr1	262270000	262370000	0.615174
chr1	262280000	262380000	0.627237
chr1	262290000	262390000	0.638379
chr1	262300000	262400000	0.557451
chr1	264890000	264990000	0.519792
chr1	264900000	265000000	0.550621
chr1	264910000	265010000	0.528154
chr1	266070000	266170000	0.518315
chr1	266080000	266180000	0.57611
chr1	266090000	266190000	0.573567
chr1	266100000	266200000	0.613384
chr1	266110000	266210000	0.57027
chr1	266120000	266220000	0.519702
chr1	266530000	266630000	0.554882
chr1	266540000	266640000	0.608822
chr1	266550000	266650000	0.636899
chr1	266560000	266660000	0.639652
chr1	266570000	266670000	0.615105
chr1	266580000	266680000	0.58384
chr1	266590000	266690000	0.556291
chr1	266600000	266700000	0.526462
chr1	269630000	269730000	0.559173
chr1	269640000	269740000	0.563242
chr1	269650000	269750000	0.573935
chr1	269660000	269760000	0.568332
chr1	269670000	269770000	0.580986
chr1	269680000	269780000	0.581394
chr1	269690000	269790000	0.582829
chr1	269700000	269800000	0.599133
chr1	269710000	269810000	0.600338
chr1	269720000	269820000	0.58394
chr1	269730000	269830000	0.554707
chr1	269740000	269840000	0.537181
chr1	269750000	269850000	0.527053
chr1	269760000	269860000	0.522284
chr2	1390000	1490000	0.517806
chr2	1400000	1500000	0.571897
chr2	1410000	1510000	0.566383
chr2	1420000	1520000	0.610849
chr2	1430000	1530000	0.649232
chr2	1440000	1540000	0.659152
chr2	1450000	1550000	0.654082
chr2	1460000	1560000	0.61578
chr2	1470000	1570000	0.59752
chr2	1480000	1580000	0.574968
chr2	1490000	1590000	0.548407
chr2	1500000	1600000	0.521634
chr2	1540000	1640000	0.517941
chr2	1550000	1650000	0.525482
chr2	1560000	1660000	0.541324
chr2	1570000	1670000	0.561854
chr2	1580000	1680000	0.575126
chr2	1590000	1690000	0.570379
chr2	1600000	1700000	0.580527
chr2	1610000	1710000	0.610354
chr2	1620000	1720000	0.625428
chr2	1630000	1730000	0.678487
chr2	1640000	1740000	0.673826
chr2	1650000	1750000	0.691157
chr2	1660000	1760000	0.689023
chr2	1670000	1770000	0.690757
chr2	1680000	1780000	0.679096
chr2	1690000	1790000	0.679667
chr2	1700000	1800000	0.660049
chr2	1710000	1810000	0.642632
chr2	1720000	1820000	0.633226
chr2	1730000	1830000	0.607948
chr2	1740000	1840000	0.589713
chr2	1750000	1850000	0.539724
chr2	1760000	1860000	0.520184
chr2	3310000	3410000	0.543146
chr2	3320000	3420000	0.555756
chr2	3330000	3430000	0.574384
chr2	3340000	3440000	0.578649
chr2	3350000	3450000	0.573812
chr2	3360000	3460000	0.569813
chr2	3370000	3470000	0.550218
chr2	3380000	3480000	0.538823
chr2	3390000	3490000	0.515978
chr2	7210000	7310000	0.588153
chr2	7220000	7320000	0.60029
chr2	7230000	7330000	0.605771
chr2	7240000	7340000	0.606025
chr2	7250000	7350000	0.605747
chr2	7260000	7360000	0.550077
chr2	7270000	7370000	0.565762
chr2	7280000	7380000	0.565744
chr2	7300000	7400000	0.516035
chr2	22580000	22680000	0.523018
chr2	22590000	22690000	0.543918
chr2	22600000	22700000	0.535781
chr2	22610000	22710000	0.527953
chr2	22620000	22720000	0.543037
chr2	22630000	22730000	0.540006
chr2	22640000	22740000	0.512786
chr2	28770000	28870000	0.5296
chr2	28780000	28880000	0.527948
chr2	71720000	71820000	0.508716
chr2	71730000	71830000	0.514541
chr2	71740000	71840000	0.510259
chr2	71750000	71850000	0.528732
chr2	71760000	71860000	0.561737
chr2	71770000	71870000	0.552562
chr2	71780000	71880000	0.552158
chr2	71790000	71890000	0.557587
chr2	71800000	71900000	0.576143
chr2	71810000	71910000	0.574155
chr2	71820000	71920000	0.578153
chr2	71830000	71930000	0.573908
chr2	71840000	71940000	0.571579
chr2	71850000	71950000	0.543557
chr2	71860000	71960000	0.540026
chr2	71870000	71970000	0.543436
chr2	71880000	71980000	0.52654
chr2	84100000	84200000	0.513943
chr2	84110000	84210000	0.519833
chr2	84120000	84220000	0.511355
chr2	84130000	84230000	0.509883
chr2	84140000	84240000	0.513245
chr2	84320000	84420000	0.512721
chr2	84330000	84430000	0.520484
chr2	84340000	84440000	0.528311
chr2	84350000	84450000	0.515349
chr2	84530000	84630000	0.510282
chr2	84550000	84650000	0.519681
chr2	84560000	84660000	0.5195
chr2	84570000	84670000	0.512358
chr2	84580000	84680000	0.512499
chr2	84690000	84790000	0.511949
chr2	85090000	85190000	0.509527
chr2	85220000	85320000	0.509658
chr2	85230000	85330000	0.521415
chr2	85240000	85340000	0.517248
chr2	85250000	85350000	0.515291
chr2	85260000	85360000	0.512789
chr2	85270000	85370000	0.515006
chr2	85280000	85380000	0.511871
chr2	85290000	85390000	0.521791
chr2	85300000	85400000	0.523203
chr2	85310000	85410000	0.52681
chr2	85320000	85420000	0.535994
chr2	85330000	85430000	0.538333
chr2	85340000	85440000	0.536352
chr2	85350000	85450000	0.52587
chr2	85360000	85460000	0.53311
chr2	85370000	85470000	0.520339
chr2	85380000	85480000	0.512532
chr2	85390000	85490000	0.510586
chr2	85440000	85540000	0.508305
chr2	85450000	85550000	0.515972
chr2	85470000	85570000	0.518417
chr2	85480000	85580000	0.524326
chr2	85490000	85590000	0.52387
chr2	85500000	85600000	0.536398
chr2	85510000	85610000	0.532219
chr2	85520000	85620000	0.527828
chr2	85530000	85630000	0.530469
chr2	85540000	85640000	0.51213
chr2	85660000	85760000	0.533432
chr2	85670000	85770000	0.55003
chr2	85680000	85780000	0.53801
chr2	85690000	85790000	0.536026
chr2	85700000	85800000	0.525053
chr2	85710000	85810000	0.511637
chr2	85720000	85820000	0.515066
chr2	86780000	86880000	0.50836
chr2	86800000	86900000	0.513009
chr2	86810000	86910000	0.518626
chr2	86820000	86920000	0.534341
chr2	86830000	86930000	0.560163
chr2	86840000	86940000	0.593602
chr2	86850000	86950000	0.604086
chr2	86860000	86960000	0.599639
chr2	86870000	86970000	0.576901
chr2	86880000	86980000	0.579487
chr2	86890000	86990000	0.575797
chr2	86900000	87000000	0.598373
chr2	86910000	87010000	0.608734
chr2	86920000	87020000	0.62261
chr2	86930000	87030000	0.624213
chr2	86940000	87040000	0.624094
chr2	86950000	87050000	0.626058
chr2	86960000	87060000	0.627609
chr2	86970000	87070000	0.626349
chr2	86980000	87080000	0.623561
chr2	86990000	87090000	0.624299
chr2	87000000	87100000	0.61887
chr2	87010000	87110000	0.613073
chr2	87020000	87120000	0.618893
chr2	87030000	87130000	0.599754
chr2	87040000	87140000	0.566782
chr2	87050000	87150000	0.559686
chr2	87060000	87160000	0.561309
chr2	87070000	87170000	0.548997
chr2	87080000	87180000	0.539363
chr2	87090000	87190000	0.522429
chr2	87100000	87200000	0.511886
chr2	87150000	87250000	0.51522
chr2	87160000	87260000	0.528624
chr2	87170000	87270000	0.542983
chr2	87180000	87280000	0.558029
chr2	87190000	87290000	0.578374
chr2	87200000	87300000	0.574811
chr2	87210000	87310000	0.575446
chr2	87220000	87320000	0.575163
chr2	87230000	87330000	0.568068
chr2	87240000	87340000	0.57531
chr2	87250000	87350000	0.565282
chr2	87260000	87360000	0.553746
chr2	87270000	87370000	0.538062
chr2	87280000	87380000	0.521472
chr2	87300000	87400000	0.521645
chr2	87310000	87410000	0.535825
chr2	87320000	87420000	0.531023
chr2	87330000	87430000	0.54896
chr2	87340000	87440000	0.551267
chr2	87350000	87450000	0.548008
chr2	87360000	87460000	0.537955
chr2	87370000	87470000	0.528803
chr2	87380000	87480000	0.550435
chr2	87390000	87490000	0.562412
chr2	87400000	87500000	0.563514
chr2	87410000	87510000	0.575103
chr2	87420000	87520000	0.584177
chr2	87430000	87530000	0.581152
chr2	87440000	87540000	0.561075
chr2	87450000	87550000	0.563351
chr2	87460000	87560000	0.567184
chr2	87470000	87570000	0.571741
chr2	87480000	87580000	0.563784
chr2	87490000	87590000	0.56431
chr2	87500000	87600000	0.561875
chr2	87510000	87610000	0.560091
chr2	87520000	87620000	0.548863
chr2	87530000	87630000	0.538157
chr2	87540000	87640000	0.551976
chr2	87550000	87650000	0.544073
chr2	87560000	87660000	0.541953
chr2	87570000	87670000	0.540566
chr2	87580000	87680000	0.526753
chr2	87590000	87690000	0.509063
chr2	129170000	129270000	0.508918
chr2	129180000	129280000	0.523083
chr2	129190000	129290000	0.539483
chr2	129200000	129300000	0.522173
chr2	129230000	129330000	0.509868
chr2	136530000	136630000	0.520203
chr2	136540000	136640000	0.52913
chr2	136550000	136650000	0.555051
chr2	136560000	136660000	0.592047
chr2	136570000	136670000	0.57838
chr2	136580000	136680000	0.515516
chr2	141160000	141260000	0.509476
chr2	141170000	141270000	0.521063
chr2	151330000	151430000	0.527356
chr3	11040000	11140000	0.517057
chr3	11050000	11150000	0.560735
chr3	11060000	11160000	0.586316
chr3	11070000	11170000	0.604305
chr3	11080000	11180000	0.600715
chr3	11090000	11190000	0.590942
chr3	11100000	11200000	0.582212
chr3	11110000	11210000	0.590286
chr3	11120000	11220000	0.593645
chr3	11130000	11230000	0.576069
chr3	11140000	11240000	0.523883
chr3	11220000	11320000	0.511036
chr3	11230000	11330000	0.522941
chr3	11240000	11340000	0.524507
chr3	11250000	11350000	0.527089
chr3	11260000	11360000	0.538917
chr3	11270000	11370000	0.535035
chr3	11280000	11380000	0.519071
chr3	11290000	11390000	0.510096
chr3	12480000	12580000	0.514499
chr3	12490000	12590000	0.545485
chr3	12500000	12600000	0.569734
chr3	12510000	12610000	0.576288
chr3	12520000	12620000	0.564053
chr3	12530000	12630000	0.568451
chr3	12540000	12640000	0.564357
chr3	12550000	12650000	0.569853
chr3	12560000	12660000	0.560362
chr3	12570000	12670000	0.560447
chr3	12580000	12680000	0.550937
chr3	12590000	12690000	0.54086
chr3	12600000	12700000	0.535269
chr3	12610000	12710000	0.534009
chr3	12620000	12720000	0.534268
chr3	12630000	12730000	0.527968
chr3	12640000	12740000	0.531874
chr3	12660000	12760000	0.512797
chr3	12670000	12770000	0.542482
chr3	12680000	12780000	0.561442
chr3	12690000	12790000	0.563688
chr3	12700000	12800000	0.565763
chr3	12710000	12810000	0.552672
chr3	12720000	12820000	0.581069
chr3	12730000	12830000	0.575576
chr3	12740000	12840000	0.591381
chr3	12750000	12850000	0.609131
chr3	12760000	12860000	0.614442
chr3	12770000	12870000	0.602537
chr3	12780000	12880000	0.586046
chr3	12790000	12890000	0.581828
chr3	12800000	12900000	0.58476
chr3	12810000	12910000	0.594829
chr3	12820000	12920000	0.563201
chr3	12830000	12930000	0.549605
chr3	12840000	12940000	0.532319
chr3	12850000	12950000	0.520403
chr3	12860000	12960000	0.525319
chr3	12870000	12970000	0.522393
chr3	12880000	12980000	0.533468
chr3	12890000	12990000	0.522965
chr3	12900000	13000000	0.511793
chr3	12910000	13010000	0.508276
chr3	17000000	17100000	0.530553
chr3	17010000	17110000	0.545946
chr3	17020000	17120000	0.520396
chr3	18280000	18380000	0.539469
chr3	18290000	18390000	0.543253
chr3	18300000	18400000	0.532548
chr3	18310000	18410000	0.532281
chr3	18320000	18420000	0.524907
chr3	18340000	18440000	0.517754
chr3	18350000	18450000	0.532726
chr3	18360000	18460000	0.535543
chr3	30720000	30820000	0.521451
chr3	30730000	30830000	0.533295
chr3	30740000	30840000	0.547016
chr3	30750000	30850000	0.555018
chr3	30760000	30860000	0.559602
chr3	30770000	30870000	0.56714
chr3	30780000	30880000	0.572768
chr3	30790000	30890000	0.58047
chr3	30800000	30900000	0.567331
chr3	30810000	30910000	0.555266
chr3	30820000	30920000	0.528405
chr3	30830000	30930000	0.511849
chr3	35460000	35560000	0.538487
chr3	35470000	35570000	0.542299
chr3	35480000	35580000	0.545867
chr3	35490000	35590000	0.544173
chr3	35500000	35600000	0.542149
chr3	35510000	35610000	0.548937
chr3	35520000	35620000	0.543955
chr3	35530000	35630000	0.543334
chr3	35540000	35640000	0.585832
chr3	35550000	35650000	0.565124
chr3	35560000	35660000	0.568773
chr3	35570000	35670000	0.572345
chr3	35580000	35680000	0.599641
chr3	35590000	35690000	0.597181
chr3	35600000	35700000	0.599935
chr3	35610000	35710000	0.592734
chr3	35620000	35720000	0.587181
chr3	35630000	35730000	0.570827
chr3	35640000	35740000	0.540978
chr3	35650000	35750000	0.525771
chr3	35660000	35760000	0.520686
chr3	35670000	35770000	0.515672
chr3	35700000	35800000	0.516392
chr3	35710000	35810000	0.522833
chr3	35720000	35820000	0.528905
chr3	35730000	35830000	0.550379
chr3	35740000	35840000	0.587898
chr3	35750000	35850000	0.580567
chr3	35760000	35860000	0.577035
chr3	35770000	35870000	0.590295
chr3	35780000	35880000	0.596473
chr3	35790000	35890000	0.582937
chr3	35800000	35900000	0.574221
chr3	35810000	35910000	0.553645
chr3	35820000	35920000	0.537954
chr3	44890000	44990000	0.527711
chr3	44900000	45000000	0.518982
chr3	46000000	46100000	0.518693
chr3	46010000	46110000	0.523706
chr3	46020000	46120000	0.531985
chr3	46030000	46130000	0.547483
chr3	46040000	46140000	0.522985
chr3	46140000	46240000	0.579929
chr3	46150000	46250000	0.60876
chr3	46160000	46260000	0.612154
chr3	46170000	46270000	0.59801
chr3	46180000	46280000	0.586927
chr3	46190000	46290000	0.578478
chr3	46200000	46300000	0.564471
chr3	46210000	46310000	0.562865
chr3	46220000	46320000	0.540034
chr3	47140000	47240000	0.528799
chr3	47150000	47250000	0.539731
chr3	47160000	47260000	0.5359
chr3	47170000	47270000	0.547686
chr3	47180000	47280000	0.573374
chr3	47190000	47290000	0.561038
chr3	47200000	47300000	0.558249
chr3	47210000	47310000	0.560658
chr3	47220000	47320000	0.536676
chr3	47990000	48090000	0.519533
chr3	48000000	48100000	0.509659
chr3	48020000	48120000	0.509367
chr3	48290000	48390000	0.510084
chr3	48330000	48430000	0.511135
chr3	48340000	48440000	0.526138
chr3	48350000	48450000	0.536484
chr3	48360000	48460000	0.529132
chr3	48370000	48470000	0.526116
chr3	48380000	48480000	0.528986
chr3	48390000	48490000	0.512287
chr3	48400000	48500000	0.516973
chr3	48410000	48510000	0.521272
chr3	48420000	48520000	0.51568
chr3	48480000	48580000	0.539915
chr3	48490000	48590000	0.534605
chr3	48500000	48600000	0.535156
chr3	48510000	48610000	0.542802
chr3	48520000	48620000	0.541005
chr3	48530000	48630000	0.535714
chr3	48540000	48640000	0.54494
chr3	48550000	48650000	0.553711
chr3	48560000	48660000	0.556548
chr3	48570000	48670000	0.558329
chr3	48580000	48680000	0.513116
chr3	48620000	48720000	0.527339
chr3	48630000	48730000	0.541942
chr3	48640000	48740000	0.509123
chr3	49290000	49390000	0.531747
chr3	49300000	49400000	0.583459
chr3	49310000	49410000	0.608272
chr3	49320000	49420000	0.634523
chr3	49330000	49430000	0.639628
chr3	49340000	49440000	0.643018
chr3	49350000	49450000	0.651869
chr3	49360000	49460000	0.665717
chr3	49370000	49470000	0.657632
chr3	49380000	49480000	0.632832
chr3	49390000	49490000	0.578372
chr3	49400000	49500000	0.535892
chr3	51620000	51720000	0.514693
chr3	51630000	51730000	0.511785
chr3	51640000	51740000	0.50872
chr3	53340000	53440000	0.522241
chr3	53360000	53460000	0.528726
chr3	53370000	53470000	0.539925
chr3	53380000	53480000	0.55012
chr3	53390000	53490000	0.551166
chr3	53400000	53500000	0.552681
chr3	53410000	53510000	0.528386
chr3	53430000	53530000	0.516261
chr3	53440000	53540000	0.520826
chr3	53450000	53550000	0.515515
chr3	53850000	53950000	0.537764
chr3	53860000	53960000	0.543245
chr3	53870000	53970000	0.518657
chr3	55080000	55180000	0.509563
chr3	55090000	55190000	0.525389
chr3	55100000	55200000	0.524272
chr3	55110000	55210000	0.538337
chr3	55120000	55220000	0.54726
chr3	55130000	55230000	0.525475
chr3	66210000	66310000	0.52392
chr3	66220000	66320000	0.562856
chr3	66230000	66330000	0.582641
chr3	66240000	66340000	0.609
chr3	66250000	66350000	0.579288
chr3	66260000	66360000	0.513486
chr3	69200000	69300000	0.546731
chr3	69210000	69310000	0.568644
chr3	69220000	69320000	0.581889
chr3	69230000	69330000	0.593114
chr3	69240000	69340000	0.589436
chr3	69250000	69350000	0.592399
chr3	69260000	69360000	0.59478
chr3	69270000	69370000	0.577005
chr3	69280000	69380000	0.55784
chr3	69290000	69390000	0.541201
chr3	69300000	69400000	0.529093
chr3	69310000	69410000	0.524672
chr3	69320000	69420000	0.529649
chr3	69330000	69430000	0.513742
chr3	75330000	75430000	0.580597
chr3	75340000	75440000	0.646381
chr3	75350000	75450000	0.645576
chr3	75360000	75460000	0.608165
chr3	75370000	75470000	0.552668
chr3	75380000	75480000	0.562126
chr3	75390000	75490000	0.558277
chr3	75400000	75500000	0.527499
chr3	76150000	76250000	0.508354
chr3	76160000	76260000	0.520628
chr3	76170000	76270000	0.51413
chr3	76180000	76280000	0.516506
chr3	76190000	76290000	0.533572
chr3	76200000	76300000	0.5345
chr3	76210000	76310000	0.529284
chr3	76220000	76320000	0.524444
chr3	76840000	76940000	0.514882
chr3	76850000	76950000	0.511635
chr3	76860000	76960000	0.50907
chr3	76870000	76970000	0.540397
chr3	76880000	76980000	0.529242
chr3	84560000	84660000	0.518089
chr3	84570000	84670000	0.580642
chr3	84580000	84680000	0.594179
chr3	84590000	84690000	0.617286
chr3	84600000	84700000	0.614284
chr3	84610000	84710000	0.610143
chr3	84620000	84720000	0.608155
chr3	84630000	84730000	0.609448
chr3	84640000	84740000	0.596512
chr3	84650000	84750000	0.571841
chr3	84660000	84760000	0.552264
chr3	84670000	84770000	0.520882
chr3	86720000	86820000	0.526066
chr3	86730000	86830000	0.52861
chr3	86740000	86840000	0.517015
chr3	86930000	87030000	0.513817
chr3	97590000	97690000	0.510056
chr3	98190000	98290000	0.523932
chr3	98240000	98340000	0.536507
chr3	98250000	98350000	0.528612
chr3	98280000	98380000	0.521199
chr3	98300000	98400000	0.64465
chr3	98310000	98410000	0.675486
chr3	98320000	98420000	0.675301
chr3	98330000	98430000	0.708117
chr3	98340000	98440000	0.666411
chr3	98350000	98450000	0.656504
chr3	98360000	98460000	0.666997
chr3	98370000	98470000	0.661475
chr3	98380000	98480000	0.655162
chr3	98390000	98490000	0.64735
chr3	98400000	98500000	0.59659
chr3	98410000	98510000	0.53023
chr3	98420000	98520000	0.521887
chr3	101770000	101870000	0.576527
chr3	101780000	101880000	0.601692
chr3	101790000	101890000	0.594029
chr3	101800000	101900000	0.595172
chr3	101810000	101910000	0.605532
chr3	101820000	101920000	0.602538
chr3	101830000	101930000	0.584089
chr3	101840000	101940000	0.538438
chr3	103180000	103280000	0.521164
chr3	103190000	103290000	0.545423
chr3	103200000	103300000	0.57511
chr3	103210000	103310000	0.578437
chr3	103220000	103320000	0.577321
chr3	103230000	103330000	0.581782
chr3	103240000	103340000	0.595826
chr3	103250000	103350000	0.608046
chr3	103260000	103360000	0.60825
chr3	103270000	103370000	0.612655
chr3	103280000	103380000	0.621816
chr3	103290000	103390000	0.630837
chr3	103300000	103400000	0.636059
chr3	103310000	103410000	0.607931
chr3	103320000	103420000	0.5626
chr3	103330000	103430000	0.543548
chr3	103340000	103440000	0.525568
chr3	103450000	103550000	0.51325
chr3	103460000	103560000	0.522234
chr3	103470000	103570000	0.537548
chr3	103480000	103580000	0.533439
chr3	103490000	103590000	0.545443
chr3	103500000	103600000	0.536184
chr3	103510000	103610000	0.537035
chr3	103520000	103620000	0.514063
chr3	103530000	103630000	0.539433
chr3	103540000	103640000	0.557245
chr3	103550000	103650000	0.57214
chr3	103560000	103660000	0.585785
chr3	103570000	103670000	0.611784
chr3	103580000	103680000	0.66703
chr3	103590000	103690000	0.691705
chr3	103600000	103700000	0.721983
chr3	103610000	103710000	0.720149
chr3	103620000	103720000	0.713989
chr3	103630000	103730000	0.697246
chr3	103640000	103740000	0.682589
chr3	103650000	103750000	0.696065
chr3	103660000	103760000	0.695192
chr3	103670000	103770000	0.691982
chr3	103680000	103780000	0.654721
chr3	103690000	103790000	0.582401
chr3	103700000	103800000	0.562351
chr3	103710000	103810000	0.511873
chr3	103770000	103870000	0.527354
chr3	103780000	103880000	0.541137
chr3	103790000	103890000	0.590646
chr3	103800000	103900000	0.592017
chr3	103810000	103910000	0.619559
chr3	103820000	103920000	0.621761
chr3	103830000	103930000	0.622667
chr3	103840000	103940000	0.614395
chr3	103850000	103950000	0.625622
chr3	103860000	103960000	0.625103
chr3	103870000	103970000	0.613714
chr3	103880000	103980000	0.62028
chr3	103890000	103990000	0.62069
chr3	103900000	104000000	0.624853
chr3	103910000	104010000	0.630386
chr3	103920000	104020000	0.631326
chr3	103930000	104030000	0.636636
chr3	103940000	104040000	0.641314
chr3	103950000	104050000	0.636817
chr3	103960000	104060000	0.634595
chr3	103970000	104070000	0.624105
chr3	103980000	104080000	0.614985
chr3	103990000	104090000	0.621643
chr3	104000000	104100000	0.629385
chr3	104010000	104110000	0.62266
chr3	104020000	104120000	0.623333
chr3	104030000	104130000	0.60641
chr3	104040000	104140000	0.578119
chr3	104050000	104150000	0.566017
chr3	104060000	104160000	0.550329
chr3	104070000	104170000	0.540186
chr3	104080000	104180000	0.528889
chr3	104820000	104920000	0.544325
chr3	104830000	104930000	0.556401
chr3	104840000	104940000	0.570583
chr3	104850000	104950000	0.57458
chr3	104860000	104960000	0.592344
chr3	104870000	104970000	0.608058
chr3	104880000	104980000	0.614593
chr3	104890000	104990000	0.598551
chr3	104900000	105000000	0.61703
chr3	104910000	105010000	0.608433
chr3	104920000	105020000	0.594019
chr3	104930000	105030000	0.55705
chr3	104940000	105040000	0.554634
chr3	104950000	105050000	0.565854
chr3	104960000	105060000	0.584335
chr3	104970000	105070000	0.615638
chr3	104980000	105080000	0.615014
chr3	104990000	105090000	0.618387
chr3	105000000	105100000	0.618768
chr3	105010000	105110000	0.621241
chr3	105020000	105120000	0.617248
chr3	105030000	105130000	0.638663
chr3	105040000	105140000	0.656151
chr3	105050000	105150000	0.657535
chr3	105060000	105160000	0.622
chr3	105070000	105170000	0.53887
chr3	105090000	105190000	0.51711
chr3	105100000	105200000	0.518714
chr3	105110000	105210000	0.509748
chr3	105120000	105220000	0.518696
chr3	105160000	105260000	0.523993
chr3	105170000	105270000	0.552733
chr3	105180000	105280000	0.590132
chr3	105190000	105290000	0.602451
chr3	105200000	105300000	0.607959
chr3	105210000	105310000	0.631847
chr3	105220000	105320000	0.622736
chr3	105230000	105330000	0.627915
chr3	105240000	105340000	0.64433
chr3	105250000	105350000	0.649564
chr3	105260000	105360000	0.660175
chr3	105270000	105370000	0.666597
chr3	105280000	105380000	0.628543
chr3	105290000	105390000	0.640593
chr3	105300000	105400000	0.648469
chr3	105310000	105410000	0.644497
chr3	105320000	105420000	0.644256
chr3	105330000	105430000	0.646193
chr3	105340000	105440000	0.64273
chr3	105350000	105450000	0.630141
chr3	105360000	105460000	0.62176
chr3	105370000	105470000	0.620854
chr3	105380000	105480000	0.644766
chr3	105390000	105490000	0.631546
chr3	105400000	105500000	0.61558
chr3	105410000	105510000	0.610862
chr3	105420000	105520000	0.606937
chr3	105430000	105530000	0.583316
chr3	105440000	105540000	0.551953
chr3	105450000	105550000	0.571261
chr3	105460000	105560000	0.514666
chr3	105560000	105660000	0.524999
chr3	105570000	105670000	0.553481
chr3	105580000	105680000	0.577477
chr3	105590000	105690000	0.586095
chr3	105600000	105700000	0.593793
chr3	105610000	105710000	0.625341
chr3	105620000	105720000	0.64639
chr3	105630000	105730000	0.669984
chr3	105640000	105740000	0.670453
chr3	105650000	105750000	0.672863
chr3	105660000	105760000	0.674069
chr3	105670000	105770000	0.674161
chr3	105680000	105780000	0.670979
chr3	105690000	105790000	0.66909
chr3	105700000	105800000	0.669805
chr3	105710000	105810000	0.657762
chr3	105720000	105820000	0.658163
chr3	105730000	105830000	0.640943
chr3	105740000	105840000	0.632499
chr3	105750000	105850000	0.621992
chr3	105760000	105860000	0.6196
chr3	105770000	105870000	0.621428
chr3	105780000	105880000	0.637926
chr3	105790000	105890000	0.639186
chr3	105800000	105900000	0.655241
chr3	105810000	105910000	0.663541
chr3	105820000	105920000	0.648265
chr3	105830000	105930000	0.646752
chr3	105840000	105940000	0.65172
chr3	105850000	105950000	0.656931
chr3	105860000	105960000	0.658941
chr3	105870000	105970000	0.660025
chr3	105880000	105980000	0.664062
chr3	105890000	105990000	0.661781
chr3	105900000	106000000	0.648693
chr3	105910000	106010000	0.645233
chr3	105920000	106020000	0.656666
chr3	105930000	106030000	0.642153
chr3	105940000	106040000	0.627257
chr3	105950000	106050000	0.605282
chr3	105960000	106060000	0.547588
chr3	105970000	106070000	0.534047
chr3	105980000	106080000	0.524508
chr3	105990000	106090000	0.518087
chr3	106010000	106110000	0.517184
chr3	106020000	106120000	0.556399
chr3	106030000	106130000	0.587214
chr3	106040000	106140000	0.59294
chr3	106050000	106150000	0.605168
chr3	106060000	106160000	0.618827
chr3	106070000	106170000	0.610688
chr3	106080000	106180000	0.595482
chr3	106090000	106190000	0.584437
chr3	106100000	106200000	0.584201
chr3	106110000	106210000	0.552656
chr3	108070000	108170000	0.535668
chr3	108080000	108180000	0.55585
chr3	108090000	108190000	0.53835
chr3	108480000	108580000	0.509913
chr3	108490000	108590000	0.520876
chr3	108500000	108600000	0.526747
chr3	108910000	109010000	0.508924
chr3	111330000	111430000	0.519066
chr3	111340000	111440000	0.544749
chr3	111350000	111450000	0.565052
chr3	111360000	111460000	0.576406
chr3	111370000	111470000	0.600806
chr3	111380000	111480000	0.618464
chr3	111390000	111490000	0.615697
chr3	111400000	111500000	0.622881
chr3	111410000	111510000	0.636556
chr3	111420000	111520000	0.647666
chr3	111430000	111530000	0.6435
chr3	111440000	111540000	0.649524
chr3	111450000	111550000	0.662502
chr3	111460000	111560000	0.682304
chr3	111470000	111570000	0.674347
chr3	111480000	111580000	0.666642
chr3	111490000	111590000	0.668571
chr3	111500000	111600000	0.654919
chr3	111510000	111610000	0.647308
chr3	111520000	111620000	0.638305
chr3	111530000	111630000	0.62379
chr3	111540000	111640000	0.607384
chr3	111550000	111650000	0.555323
chr3	111650000	111750000	0.509592
chr3	111660000	111760000	0.512271
chr3	111670000	111770000	0.51252
chr3	111680000	111780000	0.51378
chr3	111690000	111790000	0.520583
chr3	111700000	111800000	0.526882
chr3	111710000	111810000	0.523106
chr3	111750000	111850000	0.514608
chr3	111760000	111860000	0.521213
chr3	111960000	112060000	0.517734
chr3	111970000	112070000	0.541418
chr3	111980000	112080000	0.582626
chr3	111990000	112090000	0.583358
chr3	112000000	112100000	0.591398
chr3	112010000	112110000	0.578088
chr3	112020000	112120000	0.551218
chr3	112030000	112130000	0.531112
chr3	112040000	112140000	0.534649
chr3	112050000	112150000	0.554622
chr3	112060000	112160000	0.552164
chr3	112070000	112170000	0.536711
chr3	112080000	112180000	0.51574
chr3	112090000	112190000	0.528238
chr3	112100000	112200000	0.525512
chr3	112110000	112210000	0.550907
chr3	112120000	112220000	0.594468
chr3	112130000	112230000	0.607628
chr3	112140000	112240000	0.606219
chr3	112150000	112250000	0.598355
chr3	112160000	112260000	0.592543
chr3	112170000	112270000	0.599607
chr3	112180000	112280000	0.609387
chr3	112190000	112290000	0.603843
chr3	112200000	112300000	0.588996
chr3	112210000	112310000	0.57119
chr3	112220000	112320000	0.53108
chr3	112230000	112330000	0.524436
chr3	112240000	112340000	0.522856
chr3	112250000	112350000	0.518535
chr3	112260000	112360000	0.521754
chr3	112270000	112370000	0.526769
chr3	112280000	112380000	0.518044
chr3	112290000	112390000	0.513712
chr3	112300000	112400000	0.531222
chr3	112310000	112410000	0.534786
chr3	112320000	112420000	0.543488
chr3	112330000	112430000	0.517505
chr3	112660000	112760000	0.511226
chr3	124220000	124320000	0.563136
chr3	124230000	124330000	0.576508
chr3	124240000	124340000	0.60949
chr3	124250000	124350000	0.619846
chr3	124260000	124360000	0.64026
chr3	124270000	124370000	0.649231
chr3	124280000	124380000	0.657614
chr3	124290000	124390000	0.669479
chr3	124300000	124400000	0.654141
chr3	124310000	124410000	0.619056
chr3	124320000	124420000	0.515609
chr3	125730000	125830000	0.524026
chr3	125740000	125840000	0.523709
chr3	126720000	126820000	0.509635
[truncated: 9,329 more rows]

## Sheet: Table S5
Table S5 Potential Candidate Regions Detected by Log2(θπ) (BJB VS DU)
Chr	Start	End	Log2(θπ)
chr1	13720000	13820000	0.618143
chr1	17980000	18080000	0.636164
chr1	17990000	18090000	0.820195
chr1	18000000	18100000	0.805234
chr1	18010000	18110000	0.722532
chr1	18020000	18120000	0.633412
chr1	18030000	18130000	0.703058
chr1	18040000	18140000	0.884208
chr1	18050000	18150000	0.780466
chr1	18060000	18160000	0.662862
chr1	34540000	34640000	0.62499
chr1	34550000	34650000	0.639105
chr1	34560000	34660000	0.639786
chr1	34570000	34670000	0.715207
chr1	34580000	34680000	0.732681
chr1	34590000	34690000	0.672935
chr1	34600000	34700000	0.69715
chr1	34610000	34710000	0.713362
chr1	35430000	35530000	0.62151
chr1	35440000	35540000	0.657436
chr1	36070000	36170000	0.742019
chr1	36080000	36180000	1.01371
chr1	36090000	36190000	0.921518
chr1	36100000	36200000	0.850974
chr1	36110000	36210000	0.760439
chr1	36120000	36220000	0.624853
chr1	36150000	36250000	0.610802
chr1	36160000	36260000	0.659781
chr1	36600000	36700000	0.656438
chr1	36770000	36870000	0.611325
chr1	36780000	36880000	0.609587
chr1	36790000	36890000	0.677256
chr1	36800000	36900000	0.760492
chr1	36810000	36910000	0.675681
chr1	38220000	38320000	0.697231
chr1	38230000	38330000	0.841415
chr1	38240000	38340000	0.948643
chr1	38250000	38350000	1.02446
chr1	38260000	38360000	1.02344
chr1	38270000	38370000	1.09037
chr1	38280000	38380000	1.10557
chr1	38290000	38390000	0.999158
chr1	38300000	38400000	1.09787
chr1	38310000	38410000	1.10399
chr1	48740000	48840000	0.71577
chr1	48750000	48850000	0.817912
chr1	48760000	48860000	0.841245
chr1	48770000	48870000	0.701011
chr1	50150000	50250000	0.718125
chr1	50160000	50260000	0.959286
chr1	50170000	50270000	0.902096
chr1	50180000	50280000	0.893788
chr1	50190000	50290000	0.821217
chr1	61200000	61300000	1.05877
chr1	61210000	61310000	1.05392
chr1	61220000	61320000	1.05175
chr1	61230000	61330000	0.748073
chr1	61510000	61610000	0.621192
chr1	61560000	61660000	0.686916
chr1	61570000	61670000	0.731325
chr1	61580000	61680000	0.727821
chr1	63300000	63400000	0.73643
chr1	63310000	63410000	0.903317
chr1	63320000	63420000	1.05376
chr1	63330000	63430000	0.883872
chr1	63340000	63440000	0.883426
chr1	63350000	63450000	0.953629
chr1	63360000	63460000	0.919549
chr1	63370000	63470000	0.700559
chr1	64390000	64490000	0.600417
chr1	64410000	64510000	0.611047
chr1	64420000	64520000	0.642844
chr1	71400000	71500000	0.623256
chr1	72570000	72670000	0.637559
chr1	72580000	72680000	0.644492
chr1	72590000	72690000	0.675309
chr1	72600000	72700000	0.686876
chr1	72610000	72710000	0.729939
chr1	72960000	73060000	0.969016
chr1	72970000	73070000	0.944505
chr1	72980000	73080000	0.949398
chr1	72990000	73090000	0.982047
chr1	73000000	73100000	0.944899
chr1	73010000	73110000	0.812914
chr1	73020000	73120000	0.797887
chr1	73840000	73940000	1.12423
chr1	73850000	73950000	1.77623
chr1	73860000	73960000	1.57533
chr1	73870000	73970000	1.74013
chr1	73880000	73980000	1.54183
chr1	73890000	73990000	1.36523
chr1	73900000	74000000	1.0051
chr1	73910000	74010000	0.870103
chr1	73920000	74020000	0.709022
chr1	77220000	77320000	0.628629
chr1	77240000	77340000	0.641436
chr1	77250000	77350000	0.661586
chr1	77260000	77360000	0.651443
chr1	77380000	77480000	0.633114
chr1	77390000	77490000	0.709556
chr1	77400000	77500000	0.692658
chr1	77410000	77510000	0.627394
chr1	77420000	77520000	0.701301
chr1	77740000	77840000	0.603901
chr1	77750000	77850000	0.70784
chr1	77770000	77870000	0.690066
chr1	77780000	77880000	0.633682
chr1	78190000	78290000	0.632729
chr1	78200000	78300000	1.00504
chr1	78210000	78310000	1.01601
chr1	78220000	78320000	0.719433
chr1	78670000	78770000	1.43025
chr1	78680000	78780000	1.94522
chr1	78690000	78790000	2.12313
chr1	78700000	78800000	2.11682
chr1	78710000	78810000	2.23288
chr1	78720000	78820000	2.18317
chr1	78730000	78830000	2.26935
chr1	78740000	78840000	1.9418
chr1	78750000	78850000	1.86484
chr1	78760000	78860000	1.66224
chr1	78770000	78870000	1.34212
chr1	78780000	78880000	1.09782
chr1	78790000	78890000	0.827335
chr1	80080000	80180000	0.927577
chr1	80090000	80190000	1.33666
chr1	80100000	80200000	1.03404
chr1	80110000	80210000	1.17832
chr1	80120000	80220000	1.1249
chr1	80130000	80230000	1.07207
chr1	80140000	80240000	1.10085
chr1	80150000	80250000	1.04059
chr1	80160000	80260000	0.830924
chr1	80170000	80270000	0.699557
chr1	80240000	80340000	0.730879
chr1	80250000	80350000	1.04161
chr1	80260000	80360000	1.42225
chr1	80270000	80370000	1.61657
chr1	80280000	80380000	1.5832
chr1	80290000	80390000	1.55542
chr1	80300000	80400000	1.49228
chr1	80310000	80410000	1.42245
chr1	80320000	80420000	1.21807
chr1	80330000	80430000	1.06249
chr1	80340000	80440000	0.994677
chr1	80350000	80450000	0.819529
chr1	80360000	80460000	0.754334
chr1	80370000	80470000	0.714884
chr1	80380000	80480000	0.686367
chr1	80390000	80490000	0.614378
chr1	80590000	80690000	0.605204
chr1	80600000	80700000	0.611339
chr1	80610000	80710000	0.626439
chr1	81100000	81200000	0.696802
chr1	81110000	81210000	0.954484
chr1	81120000	81220000	1.18923
chr1	81130000	81230000	1.40757
chr1	81140000	81240000	1.59198
chr1	81150000	81250000	1.60477
chr1	81160000	81260000	1.7103
chr1	81170000	81270000	1.73117
chr1	81180000	81280000	1.69455
chr1	81190000	81290000	1.54515
chr1	81200000	81300000	1.34256
chr1	81210000	81310000	1.227
chr1	81220000	81320000	1.00911
chr1	81230000	81330000	0.79412
chr1	81240000	81340000	0.690086
chr1	81250000	81350000	0.654044
chr1	81380000	81480000	0.798962
chr1	81390000	81490000	1.09588
chr1	81400000	81500000	1.23688
chr1	81410000	81510000	1.45625
chr1	81420000	81520000	1.58054
chr1	81430000	81530000	1.50312
chr1	81440000	81540000	1.49985
chr1	81450000	81550000	1.47605
chr1	81460000	81560000	1.39403
chr1	81470000	81570000	1.4299
chr1	81480000	81580000	1.32785
chr1	81490000	81590000	1.2041
chr1	81500000	81600000	1.20768
chr1	81510000	81610000	1.00649
chr1	81520000	81620000	1.12801
chr1	81530000	81630000	0.941005
chr1	87880000	87980000	0.689464
chr1	87890000	87990000	0.909903
chr1	87900000	88000000	0.82377
chr1	87910000	88010000	0.760115
chr1	87920000	88020000	0.610425
chr1	91580000	91680000	0.686508
chr1	91590000	91690000	1.22698
chr1	91600000	91700000	1.3641
chr1	91610000	91710000	1.18506
chr1	91620000	91720000	1.12557
chr1	91630000	91730000	1.03095
chr1	91640000	91740000	1.00382
chr1	91650000	91750000	0.939725
chr1	91760000	91860000	0.707194
chr1	91770000	91870000	0.855322
chr1	91780000	91880000	0.950005
chr1	91790000	91890000	0.915453
chr1	91800000	91900000	0.990646
chr1	91810000	91910000	1.05938
chr1	91820000	91920000	0.89964
chr1	91830000	91930000	0.896737
chr1	91840000	91940000	0.957704
chr1	108290000	108390000	0.662962
chr1	108300000	108400000	0.68845
chr1	108310000	108410000	0.661653
chr1	108320000	108420000	0.661498
chr1	108330000	108430000	0.631158
chr1	110950000	111050000	0.925891
chr1	111030000	111130000	0.738584
chr1	111040000	111140000	0.886993
chr1	111050000	111150000	0.869558
chr1	111060000	111160000	0.735712
chr1	111090000	111190000	0.623544
chr1	111160000	111260000	0.703134
chr1	111170000	111270000	1.16434
chr1	111180000	111280000	1.43008
chr1	111190000	111290000	1.75684
chr1	111200000	111300000	2.59709
chr1	111210000	111310000	3.09966
chr1	111220000	111320000	3.00936
chr1	111230000	111330000	2.64197
chr1	111240000	111340000	2.91509
chr1	111250000	111350000	2.84274
chr1	111260000	111360000	2.72295
chr1	111270000	111370000	2.77984
chr1	111280000	111380000	2.43059
chr1	111290000	111390000	1.86137
chr1	111300000	111400000	2.07257
chr1	111310000	111410000	1.40844
chr1	111320000	111420000	1.41257
chr1	111330000	111430000	1.19764
chr1	111340000	111440000	0.939797
chr1	111350000	111450000	0.846065
chr1	111360000	111460000	0.78407
chr1	111370000	111470000	0.716512
chr1	111480000	111580000	0.620009
chr1	111490000	111590000	0.683913
chr1	111500000	111600000	0.742076
chr1	111740000	111840000	0.717896
chr1	111750000	111850000	0.661518
chr1	113440000	113540000	0.642923
chr1	113460000	113560000	0.861243
chr1	113470000	113570000	0.755711
chr1	113480000	113580000	1.03422
chr1	113490000	113590000	1.60737
chr1	113500000	113600000	1.66506
chr1	113510000	113610000	1.63177
chr1	113520000	113620000	1.72948
chr1	113530000	113630000	1.71932
chr1	113540000	113640000	1.6268
chr1	113550000	113650000	1.64772
chr1	113560000	113660000	1.677
chr1	113570000	113670000	1.87363
chr1	113580000	113680000	1.84359
chr1	113590000	113690000	1.57386
chr1	113600000	113700000	1.42781
chr1	113610000	113710000	1.38676
chr1	113620000	113720000	0.812444
chr1	113640000	113740000	0.918212
chr1	113650000	113750000	1.04144
chr1	113660000	113760000	0.929155
chr1	113670000	113770000	0.682279
chr1	113690000	113790000	0.784857
chr1	113700000	113800000	0.914085
chr1	115330000	115430000	0.614404
chr1	115340000	115440000	0.818459
chr1	115350000	115450000	0.870618
chr1	115360000	115460000	1.26245
chr1	115370000	115470000	1.0702
chr1	115380000	115480000	1.00381
chr1	115390000	115490000	0.786789
chr1	115710000	115810000	0.661425
chr1	115720000	115820000	0.679365
chr1	116190000	116290000	0.608577
chr1	119980000	120080000	1.00853
chr1	119990000	120090000	1.11064
chr1	120000000	120100000	1.21165
chr1	120010000	120110000	1.57131
chr1	120020000	120120000	1.83533
chr1	120030000	120130000	1.70883
chr1	120040000	120140000	1.40757
chr1	120050000	120150000	1.04997
chr1	120060000	120160000	0.798433
chr1	120070000	120170000	0.779525
chr1	120080000	120180000	0.657939
chr1	120190000	120290000	0.756301
chr1	120200000	120300000	1.01228
chr1	120210000	120310000	0.649953
chr1	120420000	120520000	0.954403
chr1	120430000	120530000	2.77015
chr1	120440000	120540000	3.07297
chr1	120450000	120550000	3.48801
chr1	120460000	120560000	3.74847
chr1	120470000	120570000	3.64626
chr1	120480000	120580000	2.7252
chr1	120490000	120590000	2.78696
chr1	120500000	120600000	2.43897
chr1	120510000	120610000	2.12288
chr1	120520000	120620000	1.93461
chr1	120530000	120630000	2.00311
chr1	120540000	120640000	1.88145
chr1	120550000	120650000	1.54272
chr1	120560000	120660000	1.67722
chr1	120570000	120670000	1.75173
chr1	120580000	120680000	2.11818
chr1	120590000	120690000	1.12205
chr1	120600000	120700000	1.09686
chr1	120610000	120710000	1.11359
chr1	120620000	120720000	0.633192
chr1	121100000	121200000	0.600475
chr1	121110000	121210000	0.763049
chr1	121120000	121220000	0.915314
chr1	121130000	121230000	1.03218
chr1	121140000	121240000	0.881325
chr1	121150000	121250000	0.888292
chr1	121160000	121260000	0.929975
chr1	121170000	121270000	0.917675
chr1	121180000	121280000	0.862481
chr1	121190000	121290000	0.812508
chr1	121250000	121350000	0.604242
chr1	121290000	121390000	0.817579
chr1	121300000	121400000	1.14972
chr1	121310000	121410000	1.06852
chr1	121320000	121420000	0.906805
chr1	121340000	121440000	0.806598
chr1	121350000	121450000	0.665676
chr1	121850000	121950000	0.639227
chr1	121860000	121960000	0.80347
chr1	121870000	121970000	0.888197
chr1	121880000	121980000	0.915974
chr1	121890000	121990000	0.728634
chr1	121900000	122000000	0.717648
chr1	121910000	122010000	0.765484
chr1	121920000	122020000	0.849349
chr1	121930000	122030000	0.712045
chr1	122490000	122590000	0.715666
chr1	122500000	122600000	0.810887
chr1	122510000	122610000	0.756872
chr1	122520000	122620000	0.995221
chr1	122530000	122630000	0.955214
chr1	122540000	122640000	0.992798
chr1	122550000	122650000	1.08518
chr1	122560000	122660000	1.15468
chr1	122570000	122670000	1.1718
chr1	144420000	144520000	0.903525
chr1	144430000	144530000	1.51684
chr1	144440000	144540000	1.74903
chr1	144450000	144550000	2.24233
chr1	144460000	144560000	2.68727
chr1	144470000	144570000	2.8558
chr1	144480000	144580000	3.08802
chr1	144490000	144590000	2.97434
chr1	144500000	144600000	2.75828
chr1	144510000	144610000	2.58305
chr1	144520000	144620000	2.47823
chr1	144530000	144630000	2.2724
chr1	144540000	144640000	1.92148
chr1	144550000	144650000	1.83337
chr1	144560000	144660000	1.48389
chr1	144570000	144670000	1.33398
chr1	144580000	144680000	1.37158
chr1	144590000	144690000	1.43166
chr1	144600000	144700000	1.57699
chr1	144610000	144710000	1.91389
chr1	144620000	144720000	1.99899
chr1	144630000	144730000	2.05568
chr1	144640000	144740000	2.04561
chr1	144650000	144750000	2.17142
chr1	144660000	144760000	2.81193
chr1	144670000	144770000	3.1561
chr1	144680000	144780000	3.14059
chr1	144690000	144790000	2.9727
chr1	144700000	144800000	2.96421
chr1	144710000	144810000	2.77136
chr1	144720000	144820000	2.78343
chr1	144730000	144830000	2.30695
chr1	144740000	144840000	2.14081
chr1	144750000	144850000	2.27878
chr1	144760000	144860000	2.37005
chr1	144770000	144870000	2.61544
chr1	144780000	144880000	2.75098
chr1	144790000	144890000	2.88619
chr1	144800000	144900000	2.84987
chr1	144810000	144910000	2.87055
chr1	144820000	144920000	2.85602
chr1	144830000	144930000	3.14848
chr1	144840000	144940000	3.50535
chr1	144850000	144950000	3.50724
chr1	144860000	144960000	3.23453
chr1	144870000	144970000	2.95281
chr1	144880000	144980000	2.80917
chr1	144890000	144990000	2.71997
chr1	144900000	145000000	2.8135
chr1	144910000	145010000	2.67685
chr1	144920000	145020000	2.70047
chr1	144930000	145030000	2.70448
chr1	144940000	145040000	2.70295
chr1	144950000	145050000	2.6976
chr1	144960000	145060000	2.91411
chr1	144970000	145070000	3.19256
chr1	144980000	145080000	3.28071
chr1	144990000	145090000	3.22723
chr1	145000000	145100000	3.14991
chr1	145010000	145110000	2.42797
chr1	145020000	145120000	2.17466
chr1	145030000	145130000	2.45144
chr1	145040000	145140000	1.75578
chr1	145050000	145150000	0.701439
chr1	145060000	145160000	0.691947
chr1	145070000	145170000	0.775022
chr1	145080000	145180000	0.743967
chr1	145090000	145190000	0.793748
chr1	145100000	145200000	0.882652
chr1	145110000	145210000	0.964919
chr1	145120000	145220000	1.02012
chr1	145130000	145230000	0.997325
chr1	145140000	145240000	1.03904
chr1	145150000	145250000	1.65032
chr1	145160000	145260000	1.93636
chr1	145170000	145270000	2.11452
chr1	145180000	145280000	2.48008
chr1	145190000	145290000	2.27435
chr1	145200000	145300000	1.22692
chr1	145330000	145430000	0.800519
chr1	145530000	145630000	0.628599
chr1	145540000	145640000	0.888554
chr1	145550000	145650000	1.28683
chr1	145560000	145660000	1.43824
chr1	145570000	145670000	1.5615
chr1	145580000	145680000	1.83687
chr1	145590000	145690000	1.98892
chr1	145600000	145700000	3.55036
chr1	145610000	145710000	3.76692
chr1	145620000	145720000	3.54328
chr1	145630000	145730000	3.71396
chr1	145640000	145740000	1.90535
chr1	145650000	145750000	1.88115
chr1	145660000	145760000	1.92895
chr1	145670000	145770000	1.93835
chr1	145680000	145780000	2.04282
chr1	145690000	145790000	1.99222
chr1	145700000	145800000	2.00932
chr1	145710000	145810000	1.98617
chr1	145720000	145820000	1.54266
chr1	145730000	145830000	1.4317
chr1	145740000	145840000	2.56572
chr1	145750000	145850000	2.08791
chr1	145760000	145860000	1.51212
chr1	145890000	145990000	0.697638
chr1	145900000	146000000	1.66044
chr1	145920000	146020000	3.37842
chr1	145930000	146030000	2.08079
chr1	145940000	146040000	2.19329
chr1	145950000	146050000	2.0818
chr1	145960000	146060000	2.05768
chr1	145970000	146070000	2.05246
chr1	145980000	146080000	2.13129
chr1	145990000	146090000	2.29064
chr1	146000000	146100000	2.47438
chr1	146010000	146110000	2.44761
chr1	146020000	146120000	2.44752
chr1	146030000	146130000	3.35324
chr1	146040000	146140000	3.26357
chr1	146050000	146150000	3.51244
chr1	146060000	146160000	3.81291
chr1	146070000	146170000	2.75969
chr1	146080000	146180000	2.38992
chr1	146090000	146190000	2.32391
chr1	146100000	146200000	1.98915
chr1	146110000	146210000	1.82167
chr1	146120000	146220000	1.64082
chr1	146130000	146230000	1.61363
chr1	146140000	146240000	1.70517
chr1	146150000	146250000	1.68072
chr1	146160000	146260000	1.49303
chr1	146170000	146270000	1.46275
chr1	146180000	146280000	1.44558
chr1	146190000	146290000	0.675149
chr1	146200000	146300000	0.671678
chr1	146210000	146310000	0.756966
chr1	146430000	146530000	1.10803
chr1	146440000	146540000	1.2174
chr1	149270000	149370000	0.717253
chr1	149280000	149380000	0.820596
chr1	149290000	149390000	0.79635
chr1	149300000	149400000	0.679205
chr1	150380000	150480000	1.03324
chr1	150390000	150490000	1.38835
chr1	150400000	150500000	1.37241
chr1	150410000	150510000	1.02848
chr1	150920000	151020000	0.610767
chr1	150930000	151030000	0.704141
chr1	159230000	159330000	0.723276
chr1	159250000	159350000	0.692818
chr1	159260000	159360000	0.68894
chr1	159270000	159370000	0.632914
chr1	168280000	168380000	0.939661
chr1	168290000	168390000	0.676029
chr1	169590000	169690000	0.643083
chr1	169600000	169700000	0.663031
chr1	169640000	169740000	0.900472
chr1	169650000	169750000	0.794106
chr1	171650000	171750000	0.604887
chr1	171660000	171760000	0.603373
chr1	171670000	171770000	0.622218
chr1	171680000	171780000	0.626321
chr1	171690000	171790000	0.626329
chr1	173100000	173200000	0.903986
chr1	173110000	173210000	1.06084
chr1	173120000	173220000	1.14546
chr1	173130000	173230000	1.17703
chr1	173140000	173240000	1.35852
chr1	173150000	173250000	1.43525
chr1	173160000	173260000	1.48039
chr1	173170000	173270000	1.53126
chr1	173180000	173280000	1.39022
chr1	173190000	173290000	1.35549
chr1	173200000	173300000	1.40739
chr1	173210000	173310000	1.46283
chr1	173220000	173320000	1.46384
chr1	173230000	173330000	1.47159
chr1	173240000	173340000	1.50128
chr1	173250000	173350000	1.29224
chr1	173260000	173360000	1.25453
chr1	173270000	173370000	1.14015
chr1	173280000	173380000	1.21646
chr1	173290000	173390000	1.14317
chr1	173300000	173400000	1.13692
chr1	173310000	173410000	1.06683
chr1	173320000	173420000	1.22226
chr1	173330000	173430000	1.24602
chr1	173340000	173440000	1.12541
chr1	173350000	173450000	1.176
chr1	173360000	173460000	1.30959
chr1	173370000	173470000	1.47501
chr1	173380000	173480000	1.5817
chr1	173390000	173490000	1.74791
chr1	173400000	173500000	1.70866
chr1	173410000	173510000	1.49551
chr1	173420000	173520000	1.46558
chr1	173430000	173530000	1.32417
chr1	173440000	173540000	1.35712
chr1	173450000	173550000	1.47949
chr1	173460000	173560000	1.40355
chr1	173470000	173570000	1.31535
chr1	173480000	173580000	1.24727
chr1	173490000	173590000	1.11908
chr1	173500000	173600000	1.14172
chr1	173510000	173610000	1.15895
chr1	173520000	173620000	1.0985
chr1	173530000	173630000	1.24617
chr1	173540000	173640000	1.13246
chr1	173550000	173650000	0.990299
chr1	173560000	173660000	1.04737
chr1	173570000	173670000	1.05344
chr1	173580000	173680000	1.0728
chr1	173590000	173690000	1.12012
chr1	173600000	173700000	1.0952
chr1	173610000	173710000	1.21325
chr1	173620000	173720000	1.36193
chr1	173630000	173730000	1.42099
chr1	173640000	173740000	1.54712
chr1	173650000	173750000	1.73971
chr1	173660000	173760000	1.7481
chr1	173670000	173770000	1.83272
chr1	173680000	173780000	1.80197
chr1	173690000	173790000	1.7515
chr1	173700000	173800000	1.84039
chr1	173710000	173810000	1.81725
chr1	173720000	173820000	1.56885
chr1	173730000	173830000	1.33253
chr1	173740000	173840000	1.26789
chr1	173750000	173850000	1.09261
chr1	173760000	173860000	0.931501
chr1	177170000	177270000	0.759874
chr1	177180000	177280000	1.01327
chr1	177190000	177290000	1.0304
chr1	177200000	177300000	1.00431
chr1	177210000	177310000	1.09355
chr1	177220000	177320000	1.13608
chr1	177230000	177330000	1.13546
chr1	177240000	177340000	1.08444
chr1	177250000	177350000	1.20804
chr1	177260000	177360000	1.20606
chr1	177270000	177370000	0.949879
chr1	179270000	179370000	0.693003
chr1	179280000	179380000	0.935888
chr1	179290000	179390000	1.1165
chr1	179300000	179400000	1.56469
chr1	179310000	179410000	1.74856
chr1	179320000	179420000	1.66331
chr1	179330000	179430000	1.66597
chr1	179340000	179440000	1.37728
chr1	179350000	179450000	0.940278
chr1	179360000	179460000	0.940054
chr1	179370000	179470000	0.750139
chr1	179660000	179760000	0.680222
chr1	179670000	179770000	0.606095
chr1	181250000	181350000	0.693426
chr1	181260000	181360000	0.805318
chr1	181270000	181370000	1.13567
chr1	181280000	181380000	1.20531
chr1	181290000	181390000	1.33028
chr1	181300000	181400000	1.43598
chr1	181310000	181410000	1.48213
chr1	181320000	181420000	1.48396
chr1	181330000	181430000	1.48906
chr1	181340000	181440000	1.4837
chr1	181350000	181450000	1.30838
chr1	181360000	181460000	0.721714
chr1	181710000	181810000	1.16034
chr1	181720000	181820000	2.10814
chr1	181730000	181830000	2.65108
chr1	181740000	181840000	3.01327
chr1	181750000	181850000	3.57631
chr1	181760000	181860000	3.83004
chr1	181770000	181870000	4.0335
chr1	181780000	181880000	4.01482
chr1	181790000	181890000	3.7509
chr1	181800000	181900000	3.73021
chr1	181810000	181910000	3.71904
chr1	181820000	181920000	3.74049
chr1	181830000	181930000	3.49788
chr1	181840000	181940000	3.66942
chr1	181850000	181950000	3.76469
chr1	181860000	181960000	3.62513
chr1	181870000	181970000	3.52377
chr1	181880000	181980000	3.22812
chr1	181890000	181990000	3.16716
chr1	181900000	182000000	2.90596
chr1	181910000	182010000	2.42049
chr1	181920000	182020000	2.07052
chr1	181930000	182030000	1.68805
chr1	181940000	182040000	1.32943
chr1	181950000	182050000	1.28066
chr1	181960000	182060000	1.30859
chr1	181970000	182070000	1.42539
chr1	181980000	182080000	1.60524
chr1	181990000	182090000	1.65045
chr1	182000000	182100000	1.83773
chr1	182010000	182110000	2.11755
chr1	182020000	182120000	2.53515
chr1	182030000	182130000	3.28472
chr1	182040000	182140000	3.48582
chr1	182050000	182150000	3.38026
chr1	182060000	182160000	3.32054
chr1	182070000	182170000	3.33129
chr1	182080000	182180000	3.52292
chr1	182090000	182190000	3.86286
chr1	182100000	182200000	3.7343
chr1	182110000	182210000	3.53176
chr1	182120000	182220000	3.53629
chr1	182130000	182230000	3.607
chr1	182140000	182240000	4.40869
chr1	182150000	182250000	3.77145
chr1	182160000	182260000	3.33396
chr1	182170000	182270000	3.15125
chr1	182180000	182280000	3.00158
chr1	182190000	182290000	2.57946
chr1	182200000	182300000	2.55636
chr1	182210000	182310000	2.57388
chr1	182220000	182320000	2.65088
chr1	182230000	182330000	2.37527
chr1	182240000	182340000	2.28236
chr1	182250000	182350000	2.50511
chr1	182260000	182360000	2.81206
chr1	182270000	182370000	2.614
chr1	182280000	182380000	2.40324
chr1	182290000	182390000	2.4465
chr1	182300000	182400000	2.51127
chr1	182310000	182410000	2.4684
chr1	182320000	182420000	2.09236
chr1	182330000	182430000	2.48627
chr1	182340000	182440000	2.37988
chr1	182350000	182450000	2.4225
chr1	182360000	182460000	2.39369
chr1	182370000	182470000	2.00525
chr1	182380000	182480000	2.04932
chr1	182390000	182490000	2.34779
chr1	182400000	182500000	2.31768
chr1	182410000	182510000	2.56214
chr1	182420000	182520000	2.63701
chr1	182430000	182530000	2.58136
chr1	182440000	182540000	2.57536
chr1	182450000	182550000	2.5282
chr1	182460000	182560000	2.44619
chr1	182470000	182570000	3.03283
chr1	182480000	182580000	2.98851
chr1	182490000	182590000	2.59254
chr1	182500000	182600000	2.46023
chr1	182510000	182610000	1.58519
chr1	182520000	182620000	1.57655
chr1	182530000	182630000	1.92229
chr1	182540000	182640000	2.35331
chr1	182550000	182650000	2.41185
chr1	182560000	182660000	2.81935
chr1	182570000	182670000	3.25637
chr1	182580000	182680000	3.33085
chr1	182590000	182690000	3.27496
chr1	182600000	182700000	3.64735
chr1	182610000	182710000	3.76002
chr1	182620000	182720000	4.19389
chr1	182630000	182730000	3.69139
chr1	182640000	182740000	2.91705
chr1	182650000	182750000	2.75013
chr1	182660000	182760000	2.51954
chr1	182670000	182770000	2.39943
chr1	182680000	182780000	1.9634
chr1	182690000	182790000	1.97932
chr1	182700000	182800000	1.89461
chr1	182710000	182810000	1.95028
chr1	182720000	182820000	1.80858
chr1	182730000	182830000	2.10192
chr1	182740000	182840000	2.13171
chr1	182750000	182850000	1.87115
chr1	182760000	182860000	1.74398
chr1	182770000	182870000	1.52473
chr1	183020000	183120000	1.60474
chr1	183030000	183130000	2.06809
chr1	183040000	183140000	2.15766
chr1	183050000	183150000	2.27801
chr1	183060000	183160000	2.50267
chr1	183070000	183170000	2.63046
chr1	183080000	183180000	2.62091
chr1	183090000	183190000	2.57189
chr1	183100000	183200000	2.86487
chr1	183110000	183210000	3.02141
chr1	183120000	183220000	2.9047
chr1	183130000	183230000	2.72557
chr1	183140000	183240000	2.68263
chr1	183150000	183250000	2.78115
chr1	183160000	183260000	2.52266
chr1	183170000	183270000	2.84754
chr1	183180000	183280000	2.91081
chr1	183190000	183290000	3.06706
chr1	183200000	183300000	3.07234
chr1	183210000	183310000	2.90805
chr1	183220000	183320000	2.65986
chr1	183230000	183330000	2.55536
chr1	183240000	183340000	2.66882
chr1	183250000	183350000	2.70302
chr1	183260000	183360000	2.80286
chr1	183270000	183370000	3.01023
chr1	183280000	183380000	2.76367
chr1	183290000	183390000	2.67695
chr1	183300000	183400000	2.38622
chr1	183310000	183410000	2.38723
chr1	183320000	183420000	2.44564
chr1	183330000	183430000	2.31396
chr1	183340000	183440000	2.04098
chr1	183350000	183450000	1.79867
chr1	183360000	183460000	1.59522
chr1	183370000	183470000	0.846253
chr1	183380000	183480000	0.681868
chr1	183560000	183660000	0.645629
chr1	183570000	183670000	0.7269
chr1	183580000	183680000	0.821596
chr1	183590000	183690000	0.76431
chr1	183600000	183700000	0.6936
chr1	183610000	183710000	0.676998
chr1	183620000	183720000	0.775082
chr1	183630000	183730000	0.873042
chr1	183640000	183740000	0.977858
chr1	183650000	183750000	0.943893
chr1	183660000	183760000	0.928549
chr1	183670000	183770000	0.916301
chr1	183680000	183780000	0.840394
chr1	183690000	183790000	0.949912
chr1	183700000	183800000	1.30998
chr1	183710000	183810000	1.65418
chr1	183720000	183820000	1.53822
chr1	183730000	183830000	1.50774
chr1	183740000	183840000	1.42743
chr1	183750000	183850000	1.805
chr1	183760000	183860000	2.18044
chr1	183770000	183870000	2.51835
chr1	183780000	183880000	2.71228
chr1	183790000	183890000	3.00804
chr1	183800000	183900000	2.76888
chr1	183810000	183910000	2.72703
chr1	183820000	183920000	2.73581
chr1	183830000	183930000	2.63988
chr1	183840000	183940000	2.74491
chr1	183850000	183950000	2.55889
chr1	183860000	183960000	2.52249
chr1	183870000	183970000	2.42374
chr1	183880000	183980000	1.87597
chr1	183890000	183990000	1.16783
chr1	183900000	184000000	0.800721
chr1	183910000	184010000	0.762518
chr1	183920000	184020000	0.647212
chr1	184030000	184130000	0.666307
chr1	184040000	184140000	0.890183
chr1	184050000	184150000	0.849686
chr1	184060000	184160000	0.995175
chr1	184070000	184170000	1.73521
chr1	184080000	184180000	2.2669
chr1	184090000	184190000	2.16744
chr1	184100000	184200000	2.25469
chr1	184110000	184210000	2.38127
chr1	184120000	184220000	2.49623
chr1	184130000	184230000	2.2838
chr1	184140000	184240000	2.4114
chr1	184150000	184250000	2.27301
chr1	184160000	184260000	2.16657
chr1	184170000	184270000	1.61306
chr1	184180000	184280000	1.31427
chr1	184190000	184290000	1.22059
chr1	184200000	184300000	0.971369
chr1	184210000	184310000	0.635003
chr1	184640000	184740000	0.856921
chr1	184650000	184750000	1.56141
chr1	184660000	184760000	2.06018
chr1	184670000	184770000	2.13724
chr1	184680000	184780000	2.37537
chr1	184690000	184790000	2.4752
chr1	184700000	184800000	2.43578
chr1	184710000	184810000	2.40854
chr1	184720000	184820000	2.23953
chr1	184730000	184830000	2.10946
chr1	184740000	184840000	1.67642
chr1	184750000	184850000	1.38832
chr1	184760000	184860000	1.21501
chr1	184770000	184870000	1.23226
chr1	184780000	184880000	1.12344
chr1	184790000	184890000	1.19599
chr1	184800000	184900000	1.31903
chr1	184810000	184910000	1.29626
chr1	184820000	184920000	1.41182
chr1	184830000	184930000	1.29635
chr1	184840000	184940000	1.55565
chr1	184850000	184950000	1.80112
chr1	184860000	184960000	1.42563
chr1	184870000	184970000	1.24035
chr1	184880000	184980000	1.5152
chr1	184890000	184990000	1.37623
chr1	184900000	185000000	1.45685
chr1	184910000	185010000	1.65065
chr1	184920000	185020000	1.72898
chr1	184930000	185030000	0.997049
chr1	184940000	185040000	0.690567
chr1	185780000	185880000	1.31176
chr1	185790000	185890000	1.26821
chr1	185800000	185900000	1.23788
chr1	185810000	185910000	1.60936
chr1	185820000	185920000	1.13439
chr1	185830000	185930000	0.639433
chr1	186160000	186260000	0.825772
chr1	186170000	186270000	1.28958
chr1	186180000	186280000	1.35076
chr1	186190000	186290000	1.41276
chr1	186200000	186300000	1.21119
chr1	186210000	186310000	0.846741
chr1	186220000	186320000	0.695424
chr1	186230000	186330000	0.644394
chr1	186300000	186400000	0.60034
chr1	186310000	186410000	0.920647
chr1	186320000	186420000	1.11496
chr1	186330000	186430000	1.31359
chr1	186340000	186440000	1.66762
chr1	186350000	186450000	1.70793
chr1	186360000	186460000	1.70097
chr1	186370000	186470000	1.69137
chr1	186380000	186480000	1.69775
chr1	186390000	186490000	1.80306
chr1	186400000	186500000	1.52415
chr1	186410000	186510000	1.20776
chr1	186420000	186520000	1.206
chr1	186430000	186530000	1.07525
chr1	186440000	186540000	0.968094
chr1	186450000	186550000	0.998817
chr1	186460000	186560000	1.01974
chr1	186470000	186570000	0.967407
chr1	186480000	186580000	0.671374
chr1	186670000	186770000	0.792208
chr1	186680000	186780000	2.05061
chr1	186690000	186790000	2.39466
chr1	186700000	186800000	2.45919
chr1	186710000	186810000	2.38576
chr1	186720000	186820000	2.19182
chr1	186730000	186830000	0.97097
chr1	186740000	186840000	0.703952
chr1	186760000	186860000	0.60077
chr1	186800000	186900000	0.945512
chr1	186810000	186910000	0.870541
chr1	186820000	186920000	0.837131
chr1	186830000	186930000	1.60603
chr1	186840000	186940000	1.70522
chr1	186850000	186950000	1.51698
chr1	186860000	186960000	1.68844
chr1	186870000	186970000	1.70041
chr1	186880000	186980000	1.72193
chr1	186890000	186990000	1.64732
chr1	186900000	187000000	1.04629
chr1	186910000	187010000	0.866319
chr1	186920000	187020000	0.93931
chr1	186940000	187040000	0.666704
chr1	186950000	187050000	1.19981
chr1	186960000	187060000	1.15272
chr1	186970000	187070000	1.16035
chr1	186980000	187080000	0.968838
chr1	186990000	187090000	1.0126
chr1	187000000	187100000	1.17857
chr1	187010000	187110000	1.27733
chr1	187020000	187120000	1.11296
chr1	187030000	187130000	1.2961
chr1	187040000	187140000	1.18514
chr1	187150000	187250000	0.621429
chr1	187160000	187260000	0.859921
chr1	187170000	187270000	0.727316
chr1	187180000	187280000	0.801682
chr1	187240000	187340000	0.667547
chr1	187250000	187350000	0.774429
chr1	187260000	187360000	0.887933
chr1	187270000	187370000	1.13743
chr1	187280000	187380000	1.99046
chr1	187290000	187390000	2.36201
chr1	187300000	187400000	2.62074
chr1	187310000	187410000	2.69246
chr1	187320000	187420000	2.64149
chr1	187330000	187430000	2.42363
chr1	187340000	187440000	2.45404
chr1	187350000	187450000	1.74809
chr1	187360000	187460000	1.1279
chr1	187710000	187810000	0.89078
chr1	187720000	187820000	1.21722
chr1	187730000	187830000	1.66637
chr1	187740000	187840000	1.72938
chr1	187750000	187850000	1.48721
chr1	187760000	187860000	1.41922
chr1	187770000	187870000	1.25962
chr1	187780000	187880000	1.4141
chr1	187790000	187890000	1.33155
chr1	187800000	187900000	1.0087
chr1	187810000	187910000	0.861315
chr1	187820000	187920000	0.829503
chr1	188350000	188450000	0.801141
chr1	188360000	188460000	1.04661
chr1	188370000	188470000	1.20241
chr1	188380000	188480000	1.03424
chr1	188390000	188490000	1.06253
chr1	188400000	188500000	1.00139
chr1	188410000	188510000	1.30488
chr1	188420000	188520000	1.38795
chr1	188430000	188530000	1.28597
chr1	188440000	188540000	0.854215
chr1	188450000	188550000	0.712261
chr1	188800000	188900000	0.69116
chr1	188810000	188910000	0.903607
chr1	188820000	188920000	0.916954
chr1	188830000	188930000	0.883014
chr1	188840000	188940000	0.958924
chr1	188850000	188950000	1.38853
chr1	188860000	188960000	2.17158
chr1	188870000	188970000	2.5813
chr1	188880000	188980000	1.5759
chr1	188890000	188990000	1.48896
chr1	188900000	189000000	1.14306
chr1	188910000	189010000	0.759029
chr1	188990000	189090000	0.630725
chr1	189000000	189100000	1.59113
chr1	189010000	189110000	1.6549
chr1	189020000	189120000	1.57504
chr1	189030000	189130000	1.65211
chr1	189040000	189140000	1.88228
chr1	189050000	189150000	2.04905
chr1	189060000	189160000	1.92635
chr1	189070000	189170000	1.66863
chr1	189080000	189180000	1.42646
chr1	189090000	189190000	1.33209
chr1	189100000	189200000	0.986301
chr1	189110000	189210000	0.88868
chr1	189120000	189220000	0.806134
chr1	189330000	189430000	0.60924
chr1	189340000	189440000	0.625802
chr1	189440000	189540000	0.605357
chr1	189450000	189550000	0.804482
chr1	189460000	189560000	1.32147
chr1	189470000	189570000	1.12162
chr1	189480000	189580000	1.04363
chr1	189490000	189590000	0.941795
chr1	189500000	189600000	0.880838
chr1	189510000	189610000	0.833432
chr1	189520000	189620000	0.759027
chr1	189530000	189630000	0.877066
chr1	189540000	189640000	0.832984
chr1	189550000	189650000	0.968806
chr1	189560000	189660000	0.830593
chr1	191850000	191950000	1.04611
chr1	191860000	191960000	1.18715
chr1	191870000	191970000	1.51743
chr1	191880000	191980000	1.49212
chr1	191890000	191990000	1.49734
chr1	191900000	192000000	1.50349
chr1	191910000	192010000	1.64681
chr1	191920000	192020000	1.76608
chr1	191930000	192030000	1.89255
chr1	191940000	192040000	1.9343
chr1	191950000	192050000	1.90929
chr1	191960000	192060000	1.9774
chr1	191970000	192070000	1.83561
chr1	191980000	192080000	1.61954
chr1	191990000	192090000	1.5347
chr1	192000000	192100000	1.22615
chr1	192010000	192110000	0.992186
chr1	192020000	192120000	0.804712
chr1	192030000	192130000	0.79336
chr1	192040000	192140000	0.668417
chr1	192050000	192150000	0.608704
chr1	192240000	192340000	0.622999
chr1	192250000	192350000	0.623702
chr1	192260000	192360000	0.609969
chr1	192380000	192480000	0.865347
chr1	192740000	192840000	0.800506
chr1	192750000	192850000	1.34431
chr1	192760000	192860000	1.61774
chr1	192770000	192870000	1.50251
chr1	192780000	192880000	1.49658
chr1	192790000	192890000	1.50334
chr1	192800000	192900000	1.41985
chr1	192810000	192910000	1.70571
chr1	192820000	192920000	1.83167
chr1	192830000	192930000	1.70218
chr1	192840000	192940000	1.44497
chr1	192850000	192950000	1.38626
chr1	192860000	192960000	1.34001
chr1	192870000	192970000	1.39549
chr1	192880000	192980000	1.9043
chr1	192890000	192990000	1.67606
chr1	192900000	193000000	1.64993
chr1	192910000	193010000	1.39295
chr1	192920000	193020000	1.29249
chr1	192930000	193030000	1.26287
chr1	192940000	193040000	1.43863
chr1	192950000	193050000	1.11762
chr1	192960000	193060000	1.1686
chr1	192970000	193070000	1.04172
chr1	192980000	193080000	0.829246
chr1	192990000	193090000	0.722028
chr1	193030000	193130000	0.865675
chr1	193040000	193140000	1.02341
chr1	193050000	193150000	1.02615
chr1	193060000	193160000	0.896042
chr1	193160000	193260000	0.61336
chr1	193170000	193270000	1.08047
chr1	193180000	193280000	1.35736
chr1	193190000	193290000	1.55982
chr1	193200000	193300000	1.64717
chr1	193210000	193310000	1.32596
chr1	193220000	193320000	1.04507
chr1	193230000	193330000	0.667429
chr1	193630000	193730000	0.681246
chr1	193640000	193740000	1.29769
chr1	193650000	193750000	1.91781
chr1	193660000	193760000	2.65846
chr1	193670000	193770000	2.24571
chr1	193680000	193780000	1.9688
chr1	193690000	193790000	1.87013
chr1	193700000	193800000	1.71174
chr1	193710000	193810000	1.82776
chr1	193720000	193820000	1.86331
chr1	193730000	193830000	1.7041
chr1	193740000	193840000	1.35994
chr1	193750000	193850000	0.970457
chr1	193780000	193880000	0.640242
chr1	193790000	193890000	0.732198
chr1	193800000	193900000	0.634227
chr1	193810000	193910000	0.652448
chr1	193890000	193990000	0.667702
chr1	193900000	194000000	0.824525
chr1	193910000	194010000	1.08358
chr1	193920000	194020000	1.51313
chr1	193930000	194030000	1.69005
chr1	193940000	194040000	1.69802
chr1	193950000	194050000	1.8656
chr1	193960000	194060000	1.85977
chr1	193970000	194070000	1.96554
chr1	193980000	194080000	2.44551
chr1	193990000	194090000	2.44681
chr1	194000000	194100000	2.31362
chr1	194010000	194110000	2.41013
chr1	194020000	194120000	2.32606
chr1	194030000	194130000	2.51136
chr1	194040000	194140000	2.74356
chr1	194050000	194150000	2.86341
chr1	194060000	194160000	2.85971
chr1	194070000	194170000	2.21308
chr1	194080000	194180000	1.71949
chr1	194090000	194190000	1.6373
chr1	194100000	194200000	1.6154
chr1	194110000	194210000	1.40607
chr1	194120000	194220000	1.55663
chr1	194130000	194230000	1.3829
chr1	194140000	194240000	1.34575
chr1	194150000	194250000	1.33514
chr1	194160000	194260000	1.48221
chr1	194170000	194270000	1.81971
chr1	194180000	194280000	2.32786
chr1	194190000	194290000	2.52715
chr1	194200000	194300000	2.63003
chr1	194210000	194310000	1.06878
chr1	194470000	194570000	0.6001
chr1	194480000	194580000	1.12567
chr1	194490000	194590000	4.09061
chr1	194500000	194600000	4.11459
chr1	194510000	194610000	4.44561
chr1	194520000	194620000	4.47165
chr1	194530000	194630000	4.40753
chr1	194540000	194640000	4.59475
chr1	194550000	194650000	4.40273
chr1	194560000	194660000	4.16492
chr1	194570000	194670000	3.78461
chr1	194580000	194680000	3.15913
chr1	194590000	194690000	2.92484
chr1	194600000	194700000	2.73792
chr1	194610000	194710000	2.48559
chr1	194620000	194720000	2.37864
chr1	194630000	194730000	2.2534
chr1	194640000	194740000	2.251
chr1	194650000	194750000	1.84329
chr1	194660000	194760000	1.89414
chr1	194670000	194770000	1.99409
chr1	194680000	194780000	2.38074
chr1	194690000	194790000	2.64417
chr1	194700000	194800000	2.81976
chr1	194710000	194810000	2.83825
chr1	194720000	194820000	2.90877
chr1	194730000	194830000	2.12105
chr1	194740000	194840000	2.01482
chr1	194750000	194850000	2.50923
chr1	194760000	194860000	2.62092
chr1	194770000	194870000	2.70651
chr1	194780000	194880000	2.3582
chr1	194790000	194890000	2.08164
chr1	194800000	194900000	1.71522
chr1	194810000	194910000	1.74685
chr1	194820000	194920000	1.62267
chr1	194830000	194930000	1.8629
chr1	194840000	194940000	1.84711
chr1	194850000	194950000	1.81102
chr1	194860000	194960000	1.70206
chr1	194870000	194970000	1.5378
chr1	194880000	194980000	1.53085
chr1	194890000	194990000	1.5149
chr1	194900000	195000000	1.79635
chr1	194910000	195010000	1.70751
chr1	194920000	195020000	1.87619
chr1	194930000	195030000	1.82816
chr1	194940000	195040000	1.81972
chr1	194950000	195050000	1.904
chr1	194960000	195060000	2.04266
chr1	194970000	195070000	2.21068
chr1	194980000	195080000	2.41466
chr1	194990000	195090000	2.68048
chr1	195000000	195100000	2.4474
chr1	195010000	195110000	2.50217
chr1	195020000	195120000	2.60268
chr1	195030000	195130000	2.63652
chr1	195040000	195140000	2.68999
chr1	195050000	195150000	2.3616
chr1	195060000	195160000	2.25047
chr1	195070000	195170000	2.20276
chr1	195080000	195180000	2.04714
chr1	195090000	195190000	1.9387
chr1	195100000	195200000	2.09485
chr1	195110000	195210000	2.12581
chr1	195120000	195220000	1.83699
chr1	195130000	195230000	1.70064
chr1	195140000	195240000	1.55774
chr1	195150000	195250000	1.87493
chr1	195160000	195260000	1.95118
chr1	195170000	195270000	1.77928
chr1	195180000	195280000	2.06507
chr1	195190000	195290000	2.08045
chr1	195200000	195300000	1.99134
chr1	195210000	195310000	1.98763
chr1	195220000	195320000	2.1449
chr1	195230000	195330000	2.32761
chr1	195240000	195340000	2.37093
chr1	195250000	195350000	2.32915
chr1	195260000	195360000	2.2559
chr1	195270000	195370000	2.03243
chr1	195280000	195380000	1.58635
chr1	195290000	195390000	1.41115
chr1	195300000	195400000	1.68872
chr1	195310000	195410000	1.59451
chr1	195320000	195420000	1.4765
chr1	195330000	195430000	1.26549
chr1	195340000	195440000	1.43823
chr1	195350000	195450000	1.60487
chr1	195360000	195460000	1.71195
chr1	195370000	195470000	2.12297
chr1	195380000	195480000	2.47918
chr1	195390000	195490000	2.66722
chr1	195400000	195500000	2.63132
chr1	195410000	195510000	2.80975
chr1	195420000	195520000	2.7406
chr1	195430000	195530000	2.83827
chr1	195440000	195540000	2.66043
chr1	195450000	195550000	2.66196
chr1	195460000	195560000	2.88157
chr1	195470000	195570000	2.76738
chr1	195480000	195580000	2.57249
chr1	195490000	195590000	2.47346
chr1	195500000	195600000	2.23399
chr1	195510000	195610000	2.03453
chr1	195520000	195620000	2.12485
chr1	195530000	195630000	1.88055
chr1	195540000	195640000	1.66736
chr1	195550000	195650000	1.20315
chr1	195710000	195810000	0.957907
chr1	195720000	195820000	1.28214
chr1	195730000	195830000	1.3113
chr1	195740000	195840000	1.33724
chr1	195750000	195850000	1.54922
chr1	195760000	195860000	1.58498
chr1	195770000	195870000	1.80498
chr1	195780000	195880000	2.01164
chr1	195790000	195890000	2.21982
chr1	195800000	195900000	2.05635
chr1	195810000	195910000	2.05738
chr1	195820000	195920000	1.90535
chr1	195830000	195930000	1.75567
chr1	195840000	195940000	1.4857
chr1	195850000	195950000	1.37033
chr1	195860000	195960000	1.32422
chr1	195870000	195970000	0.997909
chr1	195880000	195980000	0.624549
chr1	195890000	195990000	0.634086
chr1	195900000	196000000	0.66696
chr1	195910000	196010000	0.617201
chr1	195920000	196020000	0.938502
chr1	195930000	196030000	1.22452
chr1	195940000	196040000	1.6344
chr1	195950000	196050000	1.4646
chr1	195960000	196060000	1.39145
chr1	195970000	196070000	1.41358
chr1	195980000	196080000	1.37586
chr1	195990000	196090000	1.34679
chr1	196000000	196100000	1.34315
chr1	196010000	196110000	1.23578
chr1	196020000	196120000	0.900228
chr1	196030000	196130000	0.751499
chr1	196110000	196210000	0.762266
chr1	196120000	196220000	0.805604
chr1	196130000	196230000	0.870935
chr1	196140000	196240000	1.11895
chr1	196150000	196250000	1.41393
chr1	196160000	196260000	1.46741
chr1	196170000	196270000	2.1826
chr1	196180000	196280000	2.17685
chr1	196190000	196290000	2.03231
chr1	196200000	196300000	1.81103
chr1	196210000	196310000	1.73692
chr1	196220000	196320000	2.02044
chr1	196230000	196330000	2.1008
chr1	196240000	196340000	2.20097
chr1	196250000	196350000	2.15697
chr1	196260000	196360000	2.28704
chr1	196270000	196370000	2.19455
chr1	196280000	196380000	2.26738
chr1	196290000	196390000	2.31459
chr1	196300000	196400000	2.50694
chr1	196310000	196410000	2.75245
chr1	196320000	196420000	2.43653
chr1	196330000	196430000	2.38193
chr1	196340000	196440000	1.42703
chr1	196350000	196450000	1.34834
chr1	196360000	196460000	1.07627
chr1	196370000	196470000	0.988219
chr1	196380000	196480000	1.17357
chr1	196390000	196490000	1.08837
chr1	196400000	196500000	0.989436
chr1	196410000	196510000	1.20415
chr1	196420000	196520000	1.34316
chr1	196430000	196530000	1.30139
chr1	196440000	196540000	1.68175
chr1	196450000	196550000	1.43374
chr1	196460000	196560000	1.33256
chr1	196470000	196570000	1.28105
chr1	196480000	196580000	1.12125
chr1	196490000	196590000	1.11735
chr1	196500000	196600000	0.982348
chr1	196740000	196840000	0.788319
chr1	196750000	196850000	1.22957
chr1	196760000	196860000	1.25172
chr1	196770000	196870000	1.1244
chr1	196780000	196880000	1.34771
chr1	196790000	196890000	1.31785
chr1	196800000	196900000	1.11367
chr1	196810000	196910000	1.22263
chr1	196820000	196920000	1.36716
chr1	196830000	196930000	1.51617
chr1	196840000	196940000	1.66097
chr1	196850000	196950000	1.8238
chr1	196860000	196960000	1.93823
chr1	196870000	196970000	2.2123
chr1	196880000	196980000	2.15892
chr1	196890000	196990000	1.65076
chr1	196900000	197000000	1.5865
chr1	196910000	197010000	1.19018
chr1	196920000	197020000	0.798158
chr1	197170000	197270000	0.68968
chr1	197180000	197280000	0.862289
chr1	197190000	197290000	0.909714
chr1	197200000	197300000	0.923112
chr1	197210000	197310000	0.920633
chr1	197220000	197320000	0.918447
chr1	197230000	197330000	0.979623
chr1	197240000	197340000	1.14731
chr1	197250000	197350000	1.03521
chr1	197260000	197360000	1.06005
chr1	197270000	197370000	1.1043
chr1	197280000	197380000	1.06498
chr1	197290000	197390000	1.14412
chr1	197300000	197400000	1.25745
chr1	197310000	197410000	1.20486
chr1	197320000	197420000	1.24458
chr1	197330000	197430000	1.41585
chr1	197340000	197440000	2.05378
chr1	197350000	197450000	2.54899
chr1	197360000	197460000	2.75109
chr1	197370000	197470000	2.72306
chr1	197380000	197480000	2.04423
chr1	197390000	197490000	1.96214
chr1	197400000	197500000	1.50208
chr1	197410000	197510000	1.45251
chr1	197420000	197520000	1.44974
chr1	197430000	197530000	1.37839
chr1	197440000	197540000	1.37302
chr1	197450000	197550000	1.09556
chr1	197460000	197560000	1.21406
chr1	197470000	197570000	1.2047
chr1	197480000	197580000	1.51365
chr1	197490000	197590000	1.11591
chr1	197500000	197600000	1.17892
chr1	197510000	197610000	1.16142
chr1	197520000	197620000	0.861511
chr1	197530000	197630000	0.658973
chr1	197690000	197790000	0.692059
chr1	197700000	197800000	0.662429
chr1	197720000	197820000	0.606183
chr1	197940000	198040000	0.716791
chr1	197950000	198050000	0.856777
chr1	197960000	198060000	0.898991
chr1	197970000	198070000	1.04115
chr1	197980000	198080000	1.35667
chr1	197990000	198090000	1.59807
chr1	198000000	198100000	1.86707
chr1	198010000	198110000	1.95557
chr1	198020000	198120000	2.046
chr1	198030000	198130000	2.12032
chr1	198040000	198140000	2.00949
chr1	198050000	198150000	2.31817
chr1	198060000	198160000	2.1607
chr1	198070000	198170000	2.29673
chr1	198080000	198180000	2.21278
chr1	198090000	198190000	1.98524
chr1	198100000	198200000	2.01815
chr1	198110000	198210000	2.12175
chr1	198120000	198220000	2.03778
chr1	198130000	198230000	2.13183
chr1	198140000	198240000	1.95011
chr1	198150000	198250000	1.93062
chr1	198160000	198260000	2.28757
chr1	198170000	198270000	2.40479
chr1	198180000	198280000	2.46712
chr1	198190000	198290000	2.47467
chr1	198200000	198300000	1.89381
chr1	198210000	198310000	2.03047
chr1	198220000	198320000	1.89825
chr1	198230000	198330000	1.81201
chr1	198240000	198340000	1.89366
chr1	198250000	198350000	1.66489
chr1	198260000	198360000	1.40466
chr1	198270000	198370000	1.30765
chr1	198280000	198380000	1.50386
chr1	198290000	198390000	1.78548
chr1	198300000	198400000	2.39502
chr1	198310000	198410000	2.37532
chr1	198320000	198420000	2.83238
chr1	198330000	198430000	2.82484
chr1	198340000	198440000	2.98519
chr1	198350000	198450000	2.97271
chr1	198360000	198460000	2.76746
chr1	198370000	198470000	2.52562
chr1	198380000	198480000	2.40611
chr1	198390000	198490000	2.2374
chr1	198400000	198500000	2.17363
chr1	198410000	198510000	2.16268
chr1	198420000	198520000	1.96135
chr1	198430000	198530000	1.71412
chr1	198440000	198540000	1.2748
chr1	198450000	198550000	0.945889
chr1	198460000	198560000	0.755101
chr1	198470000	198570000	0.603301
chr1	198620000	198720000	0.807034
chr1	198630000	198730000	1.02018
chr1	198640000	198740000	1.01342
chr1	198650000	198750000	1.04906
chr1	198660000	198760000	1.84058
chr1	198670000	198770000	1.60399
chr1	198680000	198780000	1.50351
chr1	198690000	198790000	1.32764
chr1	198700000	198800000	1.24184
chr1	198710000	198810000	0.927631
chr1	198810000	198910000	1.03696
chr1	198820000	198920000	1.21456
chr1	198830000	198930000	1.62158
chr1	198840000	198940000	1.70076
chr1	198850000	198950000	1.89052
chr1	198860000	198960000	1.99902
chr1	198870000	198970000	1.99846
chr1	198880000	198980000	1.913
chr1	198890000	198990000	2.15381
chr1	198900000	199000000	2.15456
chr1	198910000	199010000	2.2551
chr1	198920000	199020000	2.41445
chr1	198930000	199030000	2.29274
chr1	198940000	199040000	2.07055
chr1	198950000	199050000	1.79066
chr1	198960000	199060000	1.65355
chr1	198970000	199070000	1.79034
chr1	198980000	199080000	1.93104
chr1	198990000	199090000	1.88073
chr1	199000000	199100000	1.76685
chr1	199010000	199110000	1.58071
chr1	199020000	199120000	1.42536
chr1	199030000	199130000	1.26087
chr1	199040000	199140000	1.15339
chr1	199050000	199150000	0.947861
chr1	199060000	199160000	0.910333
chr1	199070000	199170000	0.676706
chr1	199150000	199250000	0.799234
chr1	199160000	199260000	0.688741
chr1	199530000	199630000	0.638532
chr1	199540000	199640000	0.761766
chr1	199550000	199650000	0.792944
chr1	199560000	199660000	0.76334
chr1	200440000	200540000	0.64674
chr1	200450000	200550000	0.723179
chr1	200460000	200560000	0.937532
chr1	200470000	200570000	0.903819
chr1	200480000	200580000	0.886932
chr1	200490000	200590000	0.922163
chr1	200500000	200600000	0.941385
chr1	200510000	200610000	1.02634
chr1	200520000	200620000	1.09448
chr1	200530000	200630000	1.12957
chr1	200540000	200640000	1.21681
chr1	200550000	200650000	1.42103
chr1	200560000	200660000	1.39577
chr1	200570000	200670000	1.534
chr1	200580000	200680000	1.47398
chr1	200590000	200690000	1.43567
chr1	200600000	200700000	1.45493
chr1	200610000	200710000	1.35328
chr1	200620000	200720000	1.43552
chr1	200630000	200730000	1.35769
chr1	200640000	200740000	1.35575
chr1	200650000	200750000	1.17882
chr1	200660000	200760000	1.09152
chr1	200670000	200770000	1.03891
chr1	200680000	200780000	1.09568
chr1	200690000	200790000	1.04656
chr1	200700000	200800000	1.01417
chr1	200710000	200810000	0.984812
chr1	200720000	200820000	0.627631
chr1	200840000	200940000	0.775453
chr1	200850000	200950000	0.849541
chr1	200860000	200960000	0.792589
chr1	200870000	200970000	1.07457
chr1	200880000	200980000	0.99365
chr1	200890000	200990000	0.902725
chr1	200900000	201000000	0.869091
chr1	200910000	201010000	0.847317
chr1	200920000	201020000	0.706281
chr1	200930000	201030000	0.697053
chr1	201010000	201110000	0.627672
chr1	201020000	201120000	0.841339
chr1	201030000	201130000	0.972365
chr1	201040000	201140000	0.936674
chr1	201050000	201150000	0.880074
chr1	201060000	201160000	0.825181
chr1	201070000	201170000	0.790185
chr1	201080000	201180000	1.04381
chr1	201090000	201190000	1.00364
chr1	201100000	201200000	0.892512
chr1	201110000	201210000	0.611872
chr1	201160000	201260000	0.688818
chr1	201170000	201270000	0.814985
chr1	201180000	201280000	0.746069
chr1	201190000	201290000	0.800274
chr1	201200000	201300000	0.786093
chr1	201210000	201310000	0.871161
chr1	201220000	201320000	0.800571
chr1	201230000	201330000	0.610345
chr1	201240000	201340000	0.671113
chr1	201650000	201750000	0.628986
chr1	201660000	201760000	0.681757
chr1	201670000	201770000	0.630841
chr1	201790000	201890000	0.70904
chr1	201800000	201900000	1.43606
chr1	201810000	201910000	1.85422
chr1	201820000	201920000	1.58659
chr1	201830000	201930000	1.28771
chr1	201840000	201940000	1.33003
chr1	201850000	201950000	1.50253
chr1	201860000	201960000	1.39589
chr1	201870000	201970000	0.845967
chr1	202290000	202390000	0.782223
chr1	202300000	202400000	0.689962
chr1	202310000	202410000	1.05921
chr1	202320000	202420000	1.1515
chr1	202330000	202430000	1.18816
chr1	202340000	202440000	0.990742
chr1	202350000	202450000	0.808879
chr1	202360000	202460000	0.623176
chr1	202400000	202500000	0.945114
chr1	202410000	202510000	0.789128
chr1	202470000	202570000	0.699795
chr1	202480000	202580000	0.927152
chr1	202490000	202590000	1.20614
chr1	202500000	202600000	1.20066
chr1	202510000	202610000	1.3282
chr1	202520000	202620000	1.53766
chr1	202530000	202630000	1.9533
chr1	202540000	202640000	1.83708
chr1	202550000	202650000	2.21803
chr1	202560000	202660000	2.00472
chr1	202570000	202670000	1.96782
chr1	202580000	202680000	1.38481
chr1	202590000	202690000	0.728056
chr1	202610000	202710000	0.726484
chr1	202620000	202720000	0.7839
chr1	202630000	202730000	0.705472
chr1	202640000	202740000	0.731284
chr1	202650000	202750000	0.860939
chr1	202660000	202760000	0.775971
chr1	202960000	203060000	0.639552
chr1	202970000	203070000	0.850827
chr1	202980000	203080000	1.01082
chr1	202990000	203090000	0.901293
chr1	203000000	203100000	1.26542
chr1	203010000	203110000	1.36468
chr1	203020000	203120000	1.45769
chr1	203030000	203130000	1.28339
chr1	203040000	203140000	1.19224
chr1	203050000	203150000	0.968893
chr1	203060000	203160000	0.816959
chr1	203090000	203190000	0.699253
chr1	203100000	203200000	0.852598
chr1	203130000	203230000	0.727881
chr1	203140000	203240000	1.15896
chr1	203150000	203250000	1.65777
chr1	203160000	203260000	1.96249
chr1	203170000	203270000	2.31742
chr1	203180000	203280000	2.24338
chr1	203190000	203290000	2.3207
chr1	203200000	203300000	2.36624
chr1	203210000	203310000	2.64663
chr1	203220000	203320000	2.68691
chr1	203230000	203330000	2.71405
chr1	203240000	203340000	2.7666
chr1	203250000	203350000	2.71326
chr1	203260000	203360000	2.14517
chr1	203270000	203370000	1.46603
chr1	203280000	203380000	1.43554
chr1	203290000	203390000	1.26808
chr1	203300000	203400000	1.23452
chr1	203310000	203410000	0.998713
chr1	203320000	203420000	0.847579
chr1	203330000	203430000	0.669231
chr1	203490000	203590000	0.885591
chr1	203500000	203600000	1.0928
chr1	203510000	203610000	1.68467
chr1	203520000	203620000	1.93609
chr1	203530000	203630000	2.02632
chr1	203540000	203640000	1.93219
chr1	203550000	203650000	1.985
chr1	203560000	203660000	2.25703
chr1	203570000	203670000	2.45741
chr1	203580000	203680000	2.59792
chr1	203590000	203690000	2.79065
chr1	203600000	203700000	2.81565
chr1	203610000	203710000	2.86151
chr1	203620000	203720000	3.00289
chr1	203630000	203730000	3.06058
chr1	203640000	203740000	3.14484
chr1	203650000	203750000	3.10404
chr1	203660000	203760000	3.03729
chr1	203670000	203770000	2.9639
chr1	203680000	203780000	2.857
chr1	203690000	203790000	3.00361
chr1	203700000	203800000	3.21872
chr1	203710000	203810000	3.04394
chr1	203720000	203820000	2.63176
chr1	203730000	203830000	2.29727
chr1	203740000	203840000	2.4581
chr1	203750000	203850000	2.24062
chr1	203760000	203860000	2.21013
chr1	203770000	203870000	2.25952
chr1	203780000	203880000	2.22385
chr1	203790000	203890000	2.06843
chr1	203800000	203900000	1.83777
chr1	203810000	203910000	1.51859
chr1	203820000	203920000	1.11623
chr1	203940000	204040000	0.760327
chr1	204620000	204720000	0.668626
chr1	204630000	204730000	0.816359
chr1	204640000	204740000	1.16029
chr1	204650000	204750000	1.37722
chr1	204660000	204760000	1.97149
chr1	204670000	204770000	2.44669
chr1	204680000	204780000	2.4799
chr1	204690000	204790000	2.62748
chr1	204700000	204800000	2.42767
chr1	204710000	204810000	1.97988
chr1	204720000	204820000	1.43439
chr1	204730000	204830000	1.50152
chr1	204740000	204840000	1.22963
chr1	204750000	204850000	1.10568
chr1	204760000	204860000	1.02413
chr1	204770000	204870000	1.01079
chr1	204780000	204880000	0.903204
chr1	204790000	204890000	0.743493
chr1	204800000	204900000	0.651793
chr1	204810000	204910000	0.640534
chr1	204820000	204920000	0.662796
chr1	204830000	204930000	0.652301
chr1	204840000	204940000	0.644687
chr1	204850000	204950000	0.719641
chr1	204860000	204960000	0.881535
chr1	204870000	204970000	0.933029
chr1	204880000	204980000	1.18905
chr1	204890000	204990000	1.83353
chr1	204900000	205000000	2.24041
chr1	204910000	205010000	2.09867
chr1	204920000	205020000	0.801207
chr1	205290000	205390000	1.52644
chr1	205300000	205400000	2.00239
chr1	205310000	205410000	1.88323
chr1	205320000	205420000	1.81605
chr1	205330000	205430000	1.64189
chr1	205340000	205440000	1.7386
chr1	205350000	205450000	1.66131
chr1	205360000	205460000	1.79077
chr1	205370000	205470000	1.83457
chr1	205380000	205480000	1.85843
chr1	205390000	205490000	1.5833
chr1	205400000	205500000	1.12106
chr1	205410000	205510000	0.858198
chr1	205420000	205520000	0.66194
chr1	205430000	205530000	0.625551
chr1	205480000	205580000	0.730077
chr1	205490000	205590000	0.734783
chr1	205500000	205600000	0.830513
chr1	205510000	205610000	0.950171
chr1	205520000	205620000	0.994116
chr1	205530000	205630000	1.04591
chr1	205540000	205640000	1.06639
chr1	205550000	205650000	1.08472
chr1	205560000	205660000	1.16144
chr1	205570000	205670000	1.30597
chr1	205580000	205680000	0.778751
chr1	205590000	205690000	0.691762
chr1	205990000	206090000	1.03177
chr1	206000000	206100000	0.963034
chr1	206010000	206110000	1.16791
chr1	206020000	206120000	1.22215
chr1	206030000	206130000	1.42429
chr1	206040000	206140000	0.787814
chr1	214670000	214770000	0.748241
chr1	214680000	214780000	0.764718
chr1	214700000	214800000	0.646678
chr1	214790000	214890000	0.653384
chr1	214850000	214950000	0.663531
chr1	214860000	214960000	0.991286
chr1	214870000	214970000	0.985553
chr1	214880000	214980000	1.40486
chr1	214890000	214990000	1.86649
chr1	214900000	215000000	1.82798
chr1	214910000	215010000	2.08435
chr1	214920000	215020000	2.21963
chr1	214930000	215030000	2.39497
chr1	214940000	215040000	2.4992
chr1	214950000	215050000	2.93629
chr1	214960000	215060000	2.33825
chr1	214970000	215070000	1.83052
chr1	214980000	215080000	1.9203
chr1	214990000	215090000	1.55844
chr1	215000000	215100000	0.871948
chr1	215130000	215230000	0.652378
chr1	215140000	215240000	0.949842
chr1	215150000	215250000	0.934024
chr1	215160000	215260000	0.669514
chr1	215180000	215280000	0.641738
chr1	215190000	215290000	0.885472
chr1	215200000	215300000	1.01208
chr1	215210000	215310000	1.36647
chr1	215220000	215320000	1.38424
chr1	215230000	215330000	1.33295
chr1	215240000	215340000	1.29164
chr1	215250000	215350000	1.17065
chr1	215260000	215360000	1.42653
chr1	215270000	215370000	1.466
chr1	215280000	215380000	1.4503
chr1	215290000	215390000	1.20536
chr1	215300000	215400000	1.13389
chr1	215310000	215410000	0.64864
chr1	215420000	215520000	0.743399
chr1	215430000	215530000	0.714071
chr1	215440000	215540000	0.944053
chr1	215450000	215550000	0.994084
chr1	215460000	215560000	1.1057
chr1	215470000	215570000	1.15834
chr1	215480000	215580000	1.19203
chr1	215490000	215590000	1.17524
chr1	215500000	215600000	1.02596
chr1	215510000	215610000	0.979048
chr1	215520000	215620000	0.759035
chr1	215530000	215630000	0.877147
chr1	215540000	215640000	0.768035
chr1	216280000	216380000	0.670447
chr1	216290000	216390000	0.719312
chr1	216300000	216400000	0.803817
chr1	216310000	216410000	0.790242
chr1	216320000	216420000	0.645978
chr1	216610000	216710000	0.838464
chr1	216620000	216720000	1.04237
chr1	216630000	216730000	1.2943
chr1	216640000	216740000	1.36181
chr1	216650000	216750000	1.3454
chr1	216660000	216760000	1.49178
chr1	216670000	216770000	1.63996
chr1	216680000	216780000	1.71095
chr1	216690000	216790000	1.46661
chr1	216700000	216800000	1.2339
chr1	216710000	216810000	0.924031
chr1	216720000	216820000	0.756069
chr1	216730000	216830000	0.620828
chr1	217260000	217360000	0.770569
chr1	217270000	217370000	0.835301
chr1	217280000	217380000	1.13446
chr1	217290000	217390000	1.24862
chr1	217300000	217400000	1.35266
chr1	217310000	217410000	1.25975
chr1	217320000	217420000	0.957673
chr1	217330000	217430000	0.68919
chr1	217540000	217640000	0.660773
chr1	217550000	217650000	0.76655
chr1	217560000	217660000	0.683486
chr1	217570000	217670000	0.681919
chr1	217710000	217810000	0.766504
chr1	217720000	217820000	1.13494
chr1	217730000	217830000	1.08755
chr1	217740000	217840000	1.13574
chr1	217750000	217850000	0.933479
chr1	217760000	217860000	0.615006
chr1	217980000	218080000	0.661345
chr1	217990000	218090000	0.887447
chr1	218000000	218100000	0.843053
chr1	218010000	218110000	0.958609
chr1	218020000	218120000	0.919937
chr1	218030000	218130000	1.06248
chr1	218040000	218140000	1.26846
chr1	218050000	218150000	0.690557
chr1	218560000	218660000	0.663131
chr1	218570000	218670000	0.731279
chr1	218580000	218680000	1.04571
chr1	218590000	218690000	1.17591
chr1	218600000	218700000	1.21472
chr1	218610000	218710000	1.5343
chr1	218620000	218720000	1.49592
chr1	218630000	218730000	1.30548
chr1	218640000	218740000	1.0013
chr1	218650000	218750000	0.861219
chr1	218660000	218760000	0.761677
chr1	218670000	218770000	0.685953
chr1	218680000	218780000	0.612414
chr1	218920000	219020000	0.609102
chr1	218930000	219030000	0.780554
chr1	218940000	219040000	0.950265
chr1	218950000	219050000	1.67615
chr1	218960000	219060000	1.58614
chr1	218970000	219070000	1.31145
chr1	218980000	219080000	1.25076
chr1	218990000	219090000	1.43367
chr1	219000000	219100000	1.33097
chr1	219010000	219110000	0.812557
chr1	219230000	219330000	0.751749
chr1	219240000	219340000	0.602101
chr1	219250000	219350000	0.667076
chr1	219280000	219380000	0.64707
chr1	219290000	219390000	0.877604
chr1	219300000	219400000	0.87138
chr1	219310000	219410000	1.07617
chr1	219320000	219420000	1.22821
chr1	219330000	219430000	1.20469
chr1	219340000	219440000	1.33116
chr1	219350000	219450000	1.26872
chr1	219360000	219460000	1.57137
chr1	219370000	219470000	1.6922
chr1	219380000	219480000	1.47829
chr1	219390000	219490000	1.09496
chr1	219570000	219670000	0.618848
chr1	219680000	219780000	1.44729
chr1	219690000	219790000	1.64052
chr1	219700000	219800000	1.7817
chr1	219710000	219810000	2.39451
chr1	219720000	219820000	2.9175
chr1	219730000	219830000	3.3496
chr1	219740000	219840000	3.33631
chr1	219750000	219850000	3.2381
chr1	219760000	219860000	3.34529
chr1	219770000	219870000	3.34465
chr1	219780000	219880000	3.16233
chr1	219790000	219890000	3.01349
chr1	219800000	219900000	3.24298
chr1	219810000	219910000	3.1318
chr1	219820000	219920000	3.63969
chr1	219830000	219930000	3.36334
chr1	219840000	219940000	3.50964
chr1	219850000	219950000	3.70287
chr1	219860000	219960000	3.87481
chr1	219870000	219970000	3.82137
chr1	219880000	219980000	3.45522
chr1	219890000	219990000	3.81409
chr1	219900000	220000000	2.824
chr1	219910000	220010000	2.86257
chr1	219920000	220020000	2.74474
chr1	219930000	220030000	2.86036
chr1	219940000	220040000	2.79566
chr1	219950000	220050000	2.74458
chr1	219960000	220060000	2.64001
chr1	219970000	220070000	2.59197
chr1	219980000	220080000	2.72159
chr1	219990000	220090000	2.61354
chr1	220000000	220100000	3.81325
chr1	220010000	220110000	3.56554
chr1	220020000	220120000	3.77628
chr1	220030000	220130000	4.13303
chr1	220040000	220140000	4.11291
chr1	220050000	220150000	4.21007
chr1	220060000	220160000	4.15263
chr1	220070000	220170000	3.80762
chr1	220080000	220180000	3.34132
chr1	220090000	220190000	3.13016
chr1	220100000	220200000	3.01822
chr1	220110000	220210000	2.48092
chr1	220120000	220220000	2.54636
chr1	220130000	220230000	2.20102
chr1	220140000	220240000	2.12468
chr1	220150000	220250000	2.05835
chr1	220160000	220260000	1.9311
chr1	220170000	220270000	2.10394
chr1	220180000	220280000	2.33601
chr1	220190000	220290000	2.61002
chr1	220200000	220300000	2.71855
chr1	220210000	220310000	2.95358
chr1	220220000	220320000	2.14414
chr1	220230000	220330000	1.76601
chr1	220240000	220340000	1.39268
chr1	220250000	220350000	1.21994
chr1	220260000	220360000	1.29441
chr1	220270000	220370000	1.25785
chr1	220280000	220380000	1.49167
chr1	220290000	220390000	1.32571
chr1	220300000	220400000	1.38346
chr1	220310000	220410000	1.5942
chr1	220320000	220420000	2.05136
chr1	220330000	220430000	2.47109
chr1	220340000	220440000	3.0467
chr1	220350000	220450000	3.40079
chr1	220360000	220460000	3.35115
chr1	220370000	220470000	3.53137
chr1	220380000	220480000	2.8427
chr1	220390000	220490000	1.66451
chr1	220400000	220500000	1.1484
chr1	220410000	220510000	0.979152
chr1	220420000	220520000	0.759532
chr1	220490000	220590000	0.728715
chr1	220500000	220600000	1.25557
chr1	220510000	220610000	1.39216
chr1	220520000	220620000	1.54357
chr1	220530000	220630000	2.31466
chr1	220540000	220640000	1.33323
chr1	220550000	220650000	1.16828
chr1	220560000	220660000	1.15758
chr1	220570000	220670000	1.2853
chr1	220580000	220680000	1.29269
chr1	220590000	220690000	1.33799
chr1	220600000	220700000	0.703395
chr1	220610000	220710000	0.656293
chr1	220620000	220720000	0.637106
chr1	220640000	220740000	0.684638
chr1	220650000	220750000	0.639322
chr1	220700000	220800000	0.829555
chr1	220710000	220810000	0.808641
chr1	220720000	220820000	0.877234
chr1	220730000	220830000	1.23271
chr1	220740000	220840000	1.4346
chr1	220750000	220850000	1.72419
chr1	220760000	220860000	1.7595
chr1	220770000	220870000	1.77443
chr1	220780000	220880000	2.15887
chr1	220790000	220890000	2.43198
chr1	220800000	220900000	2.14866
chr1	220810000	220910000	2.30594
chr1	220820000	220920000	1.7563
chr1	220830000	220930000	1.61472
chr1	220840000	220940000	1.82909
chr1	220850000	220950000	1.0465
chr1	220860000	220960000	0.689824
chr1	221190000	221290000	0.70124
chr1	224510000	224610000	0.644853
chr1	224520000	224620000	0.710387
chr1	224530000	224630000	0.888399
chr1	224540000	224640000	1.12023
chr1	224550000	224650000	1.39314
chr1	224560000	224660000	1.29614
chr1	224570000	224670000	0.987102
chr1	224580000	224680000	0.76802
chr1	227600000	227700000	0.603028
chr1	227610000	227710000	0.602008
chr1	228770000	228870000	0.63077
chr1	228780000	228880000	0.677311
chr1	228790000	228890000	0.687682
chr1	229090000	229190000	0.716344
chr1	229100000	229200000	0.679343
chr1	229110000	229210000	0.642376
chr1	229120000	229220000	0.751163
chr1	229130000	229230000	0.774053
chr1	229140000	229240000	0.85951
chr1	229150000	229250000	0.852843
chr1	229160000	229260000	0.984782
chr1	229170000	229270000	0.656156
chr1	229680000	229780000	0.623628
chr1	229690000	229790000	0.734053
chr1	229700000	229800000	0.729344
chr1	229710000	229810000	0.656379
chr1	229720000	229820000	0.602192
chr1	239910000	240010000	0.646622
chr1	239920000	240020000	0.773127
chr1	239930000	240030000	0.945464
chr1	239940000	240040000	1.11517
chr1	239950000	240050000	1.19727
chr1	239960000	240060000	0.628268
chr1	241850000	241950000	0.821576
chr1	241880000	241980000	0.718446
chr1	241890000	241990000	0.919549
chr1	241900000	242000000	0.918004
chr1	241910000	242010000	0.98941
chr1	241920000	242020000	1.27644
chr1	241930000	242030000	1.26072
chr1	241940000	242040000	0.914703
chr1	242360000	242460000	0.744728
chr1	242370000	242470000	0.920675
chr1	242380000	242480000	0.955456
chr1	242390000	242490000	0.924516
chr1	242400000	242500000	0.930084
chr1	242410000	242510000	1.24793
chr1	242420000	242520000	1.63492
chr1	242430000	242530000	2.07893
chr1	242440000	242540000	1.78969
chr1	242450000	242550000	1.88844
chr1	242460000	242560000	1.68917
chr1	242470000	242570000	1.62774
chr1	242480000	242580000	1.77878
chr1	242490000	242590000	1.92617
chr1	242500000	242600000	1.9871
chr1	242510000	242610000	1.74034
chr1	242520000	242620000	1.51283
chr1	242530000	242630000	1.39154
chr1	242540000	242640000	1.17575
chr1	242550000	242650000	0.695348
chr1	242720000	242820000	0.809495
chr1	242730000	242830000	1.01525
chr1	242740000	242840000	1.07171
chr1	242750000	242850000	1.25673
chr1	242760000	242860000	1.5216
chr1	242770000	242870000	1.57426
chr1	242780000	242880000	1.75598
chr1	242790000	242890000	1.98124
chr1	242800000	242900000	2.20402
chr1	242810000	242910000	1.12439
chr1	243680000	243780000	1.20606
chr1	243690000	243790000	1.32525
chr1	243700000	243800000	2.03344
chr1	243710000	243810000	2.06363
chr1	243720000	243820000	1.99394
chr1	243730000	243830000	1.78451
chr1	243740000	243840000	1.63652
[truncated: 9,210 more rows]

## Sheet: Table S6
Table S6 Potential Candidate Regions Detected by XP-EHH (BJB VS DU)
Chr	Start	End	XP-EHH	XPEHH(standardization)
chr1	300000	400000	0.445185	1.44492
chr1	310000	410000	0.468775	1.49317
chr1	320000	420000	0.48601	1.52842
chr1	330000	430000	0.495901	1.54865
chr1	340000	440000	0.509244	1.57594
chr1	350000	450000	0.502403	1.56195
chr1	360000	460000	0.484071	1.52445
chr1	370000	470000	0.453058	1.46102
chr1	15110000	15210000	0.450216	1.45521
chr1	15120000	15220000	0.503518	1.56423
chr1	15130000	15230000	0.555656	1.67086
chr1	15140000	15240000	0.57628	1.71304
chr1	15150000	15250000	0.576919	1.71434
chr1	15160000	15260000	0.588385	1.73779
chr1	15170000	15270000	0.567502	1.69509
chr1	15180000	15280000	0.554041	1.66755
chr1	15190000	15290000	0.516269	1.5903
chr1	15200000	15300000	0.483257	1.52279
chr1	15210000	15310000	0.482509	1.52126
chr1	15220000	15320000	0.432696	1.41938
chr1	17980000	18080000	0.438864	1.43199
chr1	17990000	18090000	0.473677	1.50319
chr1	18000000	18100000	0.47923	1.51455
chr1	18010000	18110000	0.455972	1.46698
chr1	33850000	33950000	0.41609	1.38542
chr1	33860000	33960000	0.419906	1.39322
chr1	36820000	36920000	0.442271	1.43896
chr1	36830000	36930000	0.444842	1.44422
chr1	36840000	36940000	0.470829	1.49737
chr1	36850000	36950000	0.495696	1.54823
chr1	36860000	36960000	0.484806	1.52596
chr1	36870000	36970000	0.456123	1.46729
chr1	36880000	36980000	0.448803	1.45232
chr1	36890000	36990000	0.429949	1.41376
chr1	37540000	37640000	0.457265	1.46963
chr1	37550000	37650000	0.486888	1.53021
chr1	37560000	37660000	0.517709	1.59325
chr1	37570000	37670000	0.540722	1.64031
chr1	37580000	37680000	0.555494	1.67053
chr1	37590000	37690000	0.573452	1.70725
chr1	37600000	37700000	0.594084	1.74945
chr1	37610000	37710000	0.591472	1.74411
chr1	37620000	37720000	0.566033	1.69208
chr1	37630000	37730000	0.514362	1.5864
chr1	37640000	37740000	0.447201	1.44905
chr1	37650000	37750000	0.420336	1.3941
chr1	37900000	38000000	0.486055	1.52851
chr1	37910000	38010000	0.472468	1.50072
chr1	37920000	38020000	0.45916	1.4735
chr1	47260000	47360000	0.44089	1.43614
chr1	47270000	47370000	0.518458	1.59478
chr1	47280000	47380000	0.518718	1.59531
chr1	47290000	47390000	0.515417	1.58856
chr1	47300000	47400000	0.500598	1.55825
chr1	47310000	47410000	0.485765	1.52792
chr1	47320000	47420000	0.430763	1.41543
chr1	71400000	71500000	0.429687	1.41323
chr1	71450000	71550000	0.432663	1.41931
chr1	71460000	71560000	0.43251	1.419
chr1	72940000	73040000	0.418966	1.3913
chr1	72950000	73050000	0.480092	1.51631
chr1	72960000	73060000	0.539735	1.6383
chr1	72970000	73070000	0.553399	1.66624
chr1	72980000	73080000	0.555635	1.67082
chr1	72990000	73090000	0.551695	1.66276
chr1	73000000	73100000	0.534404	1.62739
chr1	73010000	73110000	0.508047	1.57349
chr1	73020000	73120000	0.492356	1.5414
chr1	73030000	73130000	0.461969	1.47925
chr1	73040000	73140000	0.455421	1.46586
chr1	73050000	73150000	0.423958	1.40151
chr1	75350000	75450000	0.481076	1.51833
chr1	75360000	75460000	0.511804	1.58117
chr1	75370000	75470000	0.446331	1.44727
chr1	77750000	77850000	0.417251	1.38779
chr1	80090000	80190000	0.43976	1.43383
chr1	80100000	80200000	0.492602	1.5419
chr1	80110000	80210000	0.541392	1.64169
chr1	80120000	80220000	0.567191	1.69445
chr1	80130000	80230000	0.58773	1.73646
chr1	80140000	80240000	0.598834	1.75917
chr1	80150000	80250000	0.600429	1.76243
chr1	80160000	80260000	0.595983	1.75333
chr1	80170000	80270000	0.608906	1.77976
chr1	80180000	80280000	0.621605	1.80574
chr1	80190000	80290000	0.629419	1.82172
chr1	80200000	80300000	0.625404	1.81351
chr1	80210000	80310000	0.596937	1.75529
chr1	80220000	80320000	0.58445	1.72975
chr1	80230000	80330000	0.548973	1.65719
chr1	80240000	80340000	0.538645	1.63607
chr1	80250000	80350000	0.547204	1.65357
chr1	80260000	80360000	0.563495	1.68689
chr1	80270000	80370000	0.57381	1.70799
chr1	80280000	80380000	0.605752	1.77331
chr1	80290000	80390000	0.656802	1.87772
chr1	80300000	80400000	0.696875	1.95968
chr1	80310000	80410000	0.700452	1.96699
chr1	80320000	80420000	0.712208	1.99104
chr1	80330000	80430000	0.738832	2.04549
chr1	80340000	80440000	0.759437	2.08763
chr1	80350000	80450000	0.768537	2.10624
chr1	80360000	80460000	0.783433	2.13671
chr1	80370000	80470000	0.808907	2.18881
chr1	80380000	80480000	0.815108	2.20149
chr1	80390000	80490000	0.78686	2.14372
chr1	80400000	80500000	0.742008	2.05198
chr1	80410000	80510000	0.715617	1.99801
chr1	80420000	80520000	0.656125	1.87634
chr1	80430000	80530000	0.617088	1.7965
chr1	80440000	80540000	0.557009	1.67363
chr1	80450000	80550000	0.46349	1.48236
chr1	80570000	80670000	0.443246	1.44096
chr1	80580000	80680000	0.499251	1.5555
chr1	80590000	80690000	0.533886	1.62633
chr1	80600000	80700000	0.531282	1.62101
chr1	80610000	80710000	0.502446	1.56203
chr1	80620000	80720000	0.46813	1.49185
chr1	80630000	80730000	0.456103	1.46725
chr1	80640000	80740000	0.437938	1.4301
chr1	80650000	80750000	0.424177	1.40196
chr1	80660000	80760000	0.421165	1.3958
chr1	81110000	81210000	0.491901	1.54047
chr1	81120000	81220000	0.536711	1.63211
chr1	81130000	81230000	0.577715	1.71597
chr1	81140000	81240000	0.61709	1.7965
chr1	81150000	81250000	0.63908	1.84148
chr1	81160000	81260000	0.654477	1.87297
chr1	81170000	81270000	0.654917	1.87387
chr1	81180000	81280000	0.666184	1.89691
chr1	81190000	81290000	0.65958	1.8834
chr1	81200000	81300000	0.600017	1.76158
chr1	81210000	81310000	0.559792	1.67932
chr1	81220000	81320000	0.523453	1.605
chr1	81230000	81330000	0.479106	1.5143
chr1	81240000	81340000	0.44146	1.4373
chr1	81340000	81440000	0.419378	1.39214
chr1	81350000	81450000	0.431582	1.4171
chr1	81360000	81460000	0.501211	1.55951
chr1	81370000	81470000	0.522568	1.60319
chr1	81380000	81480000	0.548063	1.65533
chr1	81390000	81490000	0.574296	1.70898
chr1	81400000	81500000	0.575592	1.71163
chr1	81410000	81510000	0.595435	1.75221
chr1	81420000	81520000	0.556711	1.67301
chr1	81430000	81530000	0.518124	1.5941
chr1	81440000	81540000	0.507121	1.57159
chr1	81450000	81550000	0.493701	1.54415
chr1	81460000	81560000	0.428987	1.41179
chr1	81470000	81570000	0.416351	1.38595
chr1	81510000	81610000	0.428984	1.41179
chr1	81520000	81620000	0.45063	1.45606
chr1	81530000	81630000	0.456732	1.46854
chr1	81540000	81640000	0.439894	1.4341
chr1	81550000	81650000	0.42895	1.41172
chr1	81560000	81660000	0.419854	1.39311
chr1	86590000	86690000	0.426991	1.40771
chr1	113490000	113590000	0.463991	1.48339
chr1	113500000	113600000	0.498135	1.55322
chr1	113510000	113610000	0.519137	1.59617
chr1	113520000	113620000	0.540914	1.64071
chr1	113530000	113630000	0.547132	1.65342
chr1	113540000	113640000	0.510846	1.57921
chr1	113550000	113650000	0.491143	1.53892
chr1	113560000	113660000	0.461443	1.47817
chr1	113570000	113670000	0.417189	1.38766
chr1	119470000	119570000	0.464278	1.48397
chr1	119480000	119580000	0.519824	1.59757
chr1	119490000	119590000	0.569482	1.69914
chr1	119500000	119600000	0.615182	1.7926
chr1	119510000	119610000	0.645398	1.8544
chr1	119520000	119620000	0.571877	1.70403
chr1	119530000	119630000	0.540831	1.64054
chr1	119540000	119640000	0.500573	1.5582
chr1	119550000	119650000	0.44482	1.44418
chr1	122540000	122640000	0.416959	1.3872
chr1	122550000	122650000	0.440012	1.43434
chr1	122560000	122660000	0.469675	1.49501
chr1	122570000	122670000	0.492114	1.5409
chr1	122580000	122680000	0.450006	1.45478
chr1	122590000	122690000	0.430229	1.41434
chr1	123260000	123360000	0.419712	1.39282
chr1	123270000	123370000	0.463837	1.48307
chr1	123280000	123380000	0.44001	1.43434
chr1	123290000	123390000	0.490597	1.5378
chr1	123300000	123400000	0.502132	1.56139
chr1	123310000	123410000	0.548317	1.65585
chr1	123320000	123420000	0.569053	1.69826
chr1	123330000	123430000	0.615362	1.79297
chr1	123340000	123440000	0.637656	1.83856
chr1	123350000	123450000	0.627673	1.81815
chr1	123360000	123460000	0.605957	1.77373
chr1	123370000	123470000	0.597594	1.75663
chr1	123380000	123480000	0.637114	1.83745
chr1	123390000	123490000	0.600633	1.76284
chr1	123400000	123500000	0.557445	1.67452
chr1	123410000	123510000	0.480087	1.5163
chr1	123420000	123520000	0.447059	1.44876
chr1	145020000	145120000	0.42385	1.40129
chr1	145030000	145130000	0.438052	1.43033
chr1	145040000	145140000	0.484382	1.52509
chr1	145050000	145150000	0.578959	1.71852
chr1	145060000	145160000	0.628503	1.81984
chr1	145070000	145170000	0.671631	1.90805
chr1	145080000	145180000	0.71179	1.99018
chr1	145090000	145190000	0.747691	2.06361
chr1	145100000	145200000	0.772019	2.11336
chr1	145110000	145210000	0.792441	2.15513
chr1	145120000	145220000	0.805963	2.18278
chr1	145130000	145230000	0.81061	2.19229
chr1	145140000	145240000	0.805158	2.18114
chr1	145150000	145250000	0.737506	2.04278
chr1	145160000	145260000	0.686326	1.9381
chr1	145170000	145270000	0.635106	1.83335
chr1	145180000	145280000	0.585835	1.73258
chr1	145190000	145290000	0.468107	1.4918
chr1	145490000	145590000	0.429518	1.41288
chr1	145500000	145600000	0.50552	1.56832
chr1	145510000	145610000	0.537075	1.63286
chr1	145520000	145620000	0.56633	1.69269
chr1	145530000	145630000	0.585171	1.73122
chr1	145540000	145640000	0.600502	1.76258
chr1	145550000	145650000	0.611737	1.78555
chr1	145560000	145660000	0.619179	1.80077
chr1	145570000	145670000	0.614766	1.79175
chr1	145580000	145680000	0.601053	1.7637
chr1	145590000	145690000	0.597665	1.75677
chr1	145600000	145700000	0.565461	1.69091
chr1	145610000	145710000	0.557566	1.67476
chr1	145620000	145720000	0.553158	1.66575
chr1	145630000	145730000	0.549639	1.65855
chr1	145640000	145740000	0.524446	1.60703
chr1	145650000	145750000	0.496941	1.55077
chr1	145660000	145760000	0.472206	1.50019
chr1	145670000	145770000	0.443884	1.44226
chr1	145680000	145780000	0.419688	1.39278
chr1	145940000	146040000	0.428265	1.41032
chr1	145950000	146050000	0.468646	1.4929
chr1	145960000	146060000	0.503493	1.56417
chr1	145970000	146070000	0.527224	1.61271
chr1	145980000	146080000	0.548217	1.65564
chr1	145990000	146090000	0.564112	1.68815
chr1	146000000	146100000	0.577413	1.71535
chr1	146010000	146110000	0.583335	1.72747
chr1	146020000	146120000	0.578783	1.71816
chr1	146030000	146130000	0.55817	1.676
chr1	146040000	146140000	0.544538	1.64812
chr1	146050000	146150000	0.535742	1.63013
chr1	146060000	146160000	0.52313	1.60433
chr1	146070000	146170000	0.48189	1.51999
chr1	146080000	146180000	0.426478	1.40666
chr1	146580000	146680000	0.468437	1.49248
chr1	146590000	146690000	0.50333	1.56384
chr1	146600000	146700000	0.503706	1.56461
chr1	146610000	146710000	0.500778	1.55862
chr1	146620000	146720000	0.510723	1.57896
chr1	146630000	146730000	0.491585	1.53982
chr1	146640000	146740000	0.437416	1.42903
chr1	147780000	147880000	0.419664	1.39273
chr1	147790000	147890000	0.436091	1.42632
chr1	147800000	147900000	0.458968	1.47311
chr1	147810000	147910000	0.530679	1.61977
chr1	147820000	147920000	0.589693	1.74047
chr1	147830000	147930000	0.637002	1.83723
chr1	147840000	147940000	0.71826	2.00341
chr1	147850000	147950000	0.780178	2.13005
chr1	147860000	147960000	0.754499	2.07753
chr1	147870000	147970000	0.745542	2.05921
chr1	147880000	147980000	0.718344	2.00359
chr1	147890000	147990000	0.714927	1.9966
chr1	147900000	148000000	0.710526	1.9876
chr1	147910000	148010000	0.677545	1.92014
chr1	147920000	148020000	0.64573	1.85508
chr1	147930000	148030000	0.623306	1.80922
chr1	147940000	148040000	0.535749	1.63014
chr1	147950000	148050000	0.496287	1.54944
chr1	147960000	148060000	0.50486	1.56697
chr1	147970000	148070000	0.47881	1.51369
chr1	147980000	148080000	0.457286	1.46967
chr1	147990000	148090000	0.441742	1.43788
chr1	148000000	148100000	0.425106	1.40386
chr1	148010000	148110000	0.424803	1.40324
chr1	148020000	148120000	0.422087	1.39768
chr1	148090000	148190000	0.418573	1.3905
chr1	149430000	149530000	0.45095	1.45671
chr1	149440000	149540000	0.475861	1.50766
chr1	149450000	149550000	0.482458	1.52115
chr1	149460000	149560000	0.490428	1.53745
chr1	149470000	149570000	0.499362	1.55572
chr1	149480000	149580000	0.507039	1.57143
chr1	149490000	149590000	0.511341	1.58023
chr1	149500000	149600000	0.514135	1.58594
chr1	149510000	149610000	0.504652	1.56654
chr1	149520000	149620000	0.501389	1.55987
chr1	149530000	149630000	0.489883	1.53634
chr1	149540000	149640000	0.475152	1.50621
chr1	149550000	149650000	0.479923	1.51597
chr1	149560000	149660000	0.48049	1.51713
chr1	149570000	149670000	0.470886	1.49749
chr1	150390000	150490000	0.477178	1.51035
chr1	150400000	150500000	0.51055	1.57861
chr1	150410000	150510000	0.553874	1.66721
chr1	150420000	150520000	0.449344	1.45343
chr1	150430000	150530000	0.418883	1.39113
chr1	150910000	151010000	0.469585	1.49483
chr1	150920000	151020000	0.53223	1.62295
chr1	150930000	151030000	0.568894	1.69793
chr1	150940000	151040000	0.552653	1.66472
chr1	150950000	151050000	0.532573	1.62365
chr1	150960000	151060000	0.514994	1.5877
chr1	150970000	151070000	0.463681	1.48275
chr1	150980000	151080000	0.419997	1.39341
chr1	152680000	152780000	0.435093	1.42428
chr1	152690000	152790000	0.476804	1.50959
chr1	152700000	152800000	0.47699	1.50997
chr1	152710000	152810000	0.435981	1.4261
chr1	152720000	152820000	0.416548	1.38635
chr1	156180000	156280000	0.436657	1.42748
chr1	156190000	156290000	0.471287	1.49831
chr1	156200000	156300000	0.505977	1.56926
chr1	156210000	156310000	0.524305	1.60674
chr1	156220000	156320000	0.55131	1.66197
chr1	156230000	156330000	0.554116	1.66771
chr1	156240000	156340000	0.552515	1.66443
chr1	156250000	156350000	0.540457	1.63977
chr1	156260000	156360000	0.509006	1.57545
chr1	156270000	156370000	0.494331	1.54544
chr1	156280000	156380000	0.478922	1.51392
chr1	156290000	156390000	0.480326	1.51679
chr1	156300000	156400000	0.48532	1.52701
chr1	156310000	156410000	0.479641	1.51539
chr1	156320000	156420000	0.45112	1.45706
chr1	156330000	156430000	0.418371	1.39008
chr1	159550000	159650000	0.437928	1.43008
chr1	159560000	159660000	0.546038	1.65119
chr1	159570000	159670000	0.622164	1.80688
chr1	159580000	159680000	0.70602	1.97838
chr1	159590000	159690000	0.759741	2.08825
chr1	159600000	159700000	0.766276	2.10162
chr1	159610000	159710000	0.734495	2.03662
chr1	159620000	159720000	0.698852	1.96372
chr1	159630000	159730000	0.674322	1.91355
chr1	159640000	159740000	0.621942	1.80643
chr1	159650000	159750000	0.57188	1.70404
chr1	159660000	159760000	0.511904	1.58138
chr1	159670000	159770000	0.459852	1.47492
chr1	159680000	159780000	0.431924	1.4178
chr1	159690000	159790000	0.439844	1.434
chr1	159700000	159800000	0.453683	1.4623
chr1	159710000	159810000	0.480299	1.51674
chr1	159720000	159820000	0.525831	1.60986
chr1	159730000	159830000	0.552601	1.66461
chr1	159740000	159840000	0.591391	1.74394
chr1	159750000	159850000	0.615548	1.79335
chr1	159760000	159860000	0.653762	1.8715
chr1	159770000	159870000	0.727554	2.02242
chr1	159780000	159880000	0.748379	2.06501
chr1	159790000	159890000	0.720647	2.0083
chr1	159800000	159900000	0.687037	1.93956
chr1	159810000	159910000	0.65117	1.8662
chr1	159820000	159920000	0.603018	1.76772
chr1	159830000	159930000	0.55585	1.67125
chr1	159840000	159940000	0.512026	1.58163
chr1	159850000	159950000	0.472015	1.4998
chr1	163700000	163800000	0.481838	1.51988
chr1	163710000	163810000	0.510128	1.57774
chr1	163720000	163820000	0.517439	1.5927
chr1	163730000	163830000	0.423096	1.39975
chr1	163850000	163950000	0.482352	1.52094
chr1	163860000	163960000	0.489059	1.53465
chr1	163870000	163970000	0.505593	1.56847
chr1	163880000	163980000	0.460963	1.47719
chr1	164070000	164170000	0.421859	1.39722
chr1	164080000	164180000	0.45285	1.4606
chr1	164090000	164190000	0.462817	1.48098
chr1	166410000	166510000	0.415655	1.38453
chr1	166420000	166520000	0.500879	1.55883
chr1	166430000	166530000	0.567371	1.69482
chr1	166440000	166540000	0.585385	1.73166
chr1	166450000	166550000	0.561265	1.68233
chr1	166460000	166560000	0.529761	1.6179
chr1	166470000	166570000	0.514559	1.58681
chr1	166480000	166580000	0.504079	1.56537
chr1	166490000	166590000	0.486272	1.52895
chr1	167880000	167980000	0.42855	1.4109
chr1	167890000	167990000	0.467384	1.49032
chr1	167900000	168000000	0.490355	1.5373
chr1	167910000	168010000	0.518886	1.59566
chr1	167920000	168020000	0.484562	1.52546
chr1	167930000	168030000	0.454675	1.46433
chr1	168720000	168820000	0.428075	1.40993
chr1	168730000	168830000	0.419777	1.39296
chr1	173640000	173740000	0.420131	1.39368
chr1	173650000	173750000	0.429375	1.41259
chr1	181290000	181390000	0.448368	1.45143
chr1	181300000	181400000	0.474469	1.50481
chr1	181310000	181410000	0.494656	1.5461
chr1	181320000	181420000	0.502949	1.56306
chr1	181330000	181430000	0.501732	1.56057
chr1	181340000	181440000	0.455229	1.46547
chr1	181350000	181450000	0.431212	1.41635
chr1	181780000	181880000	0.41641	1.38607
chr1	182330000	182430000	0.424385	1.40238
chr1	182340000	182440000	0.434226	1.42251
chr1	182350000	182450000	0.432355	1.41868
chr1	182360000	182460000	0.424046	1.40169
chr1	182530000	182630000	0.475136	1.50618
chr1	182540000	182640000	0.516856	1.5915
chr1	182550000	182650000	0.544337	1.64771
chr1	182560000	182660000	0.578535	1.71765
chr1	182570000	182670000	0.60388	1.76948
chr1	182580000	182680000	0.615908	1.79409
chr1	182590000	182690000	0.62861	1.82006
chr1	182600000	182700000	0.641746	1.84693
chr1	182610000	182710000	0.646166	1.85597
chr1	182620000	182720000	0.656719	1.87755
chr1	182630000	182730000	0.644958	1.8535
chr1	182640000	182740000	0.613752	1.78967
chr1	182650000	182750000	0.590812	1.74276
chr1	182660000	182760000	0.56148	1.68277
chr1	182670000	182770000	0.544947	1.64896
chr1	182680000	182780000	0.522046	1.60212
chr1	182690000	182790000	0.496912	1.55071
chr1	182700000	182800000	0.481711	1.51963
chr1	182710000	182810000	0.469885	1.49544
chr1	182720000	182820000	0.464286	1.48399
chr1	182730000	182830000	0.455885	1.46681
chr1	182740000	182840000	0.439952	1.43422
chr1	182750000	182850000	0.423418	1.4004
chr1	183190000	183290000	0.419683	1.39277
chr1	183200000	183300000	0.422826	1.39919
chr1	183210000	183310000	0.423041	1.39963
chr1	183220000	183320000	0.417361	1.38802
chr1	183230000	183330000	0.421988	1.39748
chr1	183240000	183340000	0.442555	1.43954
chr1	183250000	183350000	0.456277	1.46761
chr1	183260000	183360000	0.474462	1.5048
chr1	183270000	183370000	0.484195	1.52471
chr1	183280000	183380000	0.47798	1.51199
chr1	183290000	183390000	0.472725	1.50125
chr1	183300000	183400000	0.472227	1.50023
chr1	183310000	183410000	0.465873	1.48723
chr1	183320000	183420000	0.462695	1.48073
chr1	183330000	183430000	0.452654	1.4602
chr1	183590000	183690000	0.450103	1.45498
chr1	183600000	183700000	0.482457	1.52115
chr1	183610000	183710000	0.494848	1.54649
chr1	183620000	183720000	0.502524	1.56219
chr1	183630000	183730000	0.506263	1.56984
chr1	183640000	183740000	0.516975	1.59175
chr1	183650000	183750000	0.51194	1.58145
chr1	183660000	183760000	0.511811	1.58119
chr1	183670000	183770000	0.506354	1.57003
chr1	183680000	183780000	0.475909	1.50776
chr1	183790000	183890000	0.41582	1.38486
chr1	183810000	183910000	0.420028	1.39347
chr1	183820000	183920000	0.421546	1.39658
chr1	183830000	183930000	0.428115	1.41001
chr1	183840000	183940000	0.44208	1.43857
chr1	183850000	183950000	0.457972	1.47108
chr1	183860000	183960000	0.45475	1.46448
chr1	183870000	183970000	0.441957	1.43832
chr1	183880000	183980000	0.432025	1.41801
chr1	184110000	184210000	0.422495	1.39852
chr1	184680000	184780000	0.41948	1.39235
chr1	184690000	184790000	0.426067	1.40582
chr1	184700000	184800000	0.431783	1.41751
chr1	184710000	184810000	0.426823	1.40737
chr1	191900000	192000000	0.417681	1.38867
chr1	191910000	192010000	0.443623	1.44173
chr1	191920000	192020000	0.469357	1.49436
chr1	191930000	192030000	0.478686	1.51344
chr1	191940000	192040000	0.474168	1.5042
chr1	191950000	192050000	0.450947	1.45671
chr1	191960000	192060000	0.436106	1.42635
chr1	191970000	192070000	0.450006	1.45478
chr1	191980000	192080000	0.46258	1.4805
chr1	191990000	192090000	0.47454	1.50496
chr1	192000000	192100000	0.485725	1.52784
chr1	192010000	192110000	0.481292	1.51877
chr1	192020000	192120000	0.473543	1.50292
chr1	192030000	192130000	0.463388	1.48215
chr1	192040000	192140000	0.454102	1.46316
chr1	192050000	192150000	0.459668	1.47454
chr1	192060000	192160000	0.4552	1.46541
chr1	192070000	192170000	0.428385	1.41056
chr1	242220000	242320000	0.427215	1.40817
chr1	242230000	242330000	0.439565	1.43343
chr1	242240000	242340000	0.443353	1.44117
chr1	242250000	242350000	0.435047	1.42419
chr1	242260000	242360000	0.447259	1.44916
chr1	242270000	242370000	0.433996	1.42204
chr1	242280000	242380000	0.452665	1.46022
chr1	242290000	242390000	0.466794	1.48912
chr1	242300000	242400000	0.493838	1.54443
chr1	242310000	242410000	0.520184	1.59831
chr1	242320000	242420000	0.543756	1.64652
chr1	242330000	242430000	0.563809	1.68753
chr1	242340000	242440000	0.580106	1.72086
chr1	242350000	242450000	0.554606	1.66871
chr1	242360000	242460000	0.494377	1.54553
chr1	244470000	244570000	0.436951	1.42808
chr1	244480000	244580000	0.466851	1.48923
chr1	244490000	244590000	0.456316	1.46769
chr1	244500000	244600000	0.419058	1.39149
chr1	246170000	246270000	0.43134	1.41661
chr1	246180000	246280000	0.502708	1.56257
chr1	246190000	246290000	0.579607	1.71984
chr1	246200000	246300000	0.636871	1.83696
chr1	246210000	246310000	0.636217	1.83562
chr1	246220000	246320000	0.592895	1.74702
chr1	246230000	246330000	0.524957	1.60807
chr1	246240000	246340000	0.448942	1.45261
chr1	246420000	246520000	0.433864	1.42177
chr1	246430000	246530000	0.549065	1.65738
chr1	246440000	246540000	0.63663	1.83647
chr1	246450000	246550000	0.700177	1.96643
chr1	246460000	246560000	0.727589	2.02249
chr1	246470000	246570000	0.756392	2.0814
chr1	246480000	246580000	0.727901	2.02313
chr1	246490000	246590000	0.660914	1.88613
chr1	246500000	246600000	0.603412	1.76853
chr1	246510000	246610000	0.507245	1.57185
chr1	248120000	248220000	0.418214	1.38976
chr1	248810000	248910000	0.430648	1.41519
chr1	248820000	248920000	0.457753	1.47063
chr1	248830000	248930000	0.449838	1.45444
chr1	248840000	248940000	0.434069	1.42219
chr1	248850000	248950000	0.429122	1.41207
chr1	248860000	248960000	0.421244	1.39596
chr1	248870000	248970000	0.445866	1.44632
chr1	248880000	248980000	0.498487	1.55393
chr1	248890000	248990000	0.517689	1.59321
chr1	248900000	249000000	0.506374	1.57007
chr1	248910000	249010000	0.491993	1.54065
chr1	248920000	249020000	0.421751	1.397
chr1	248970000	249070000	0.418703	1.39076
chr1	248980000	249080000	0.452862	1.46062
chr1	248990000	249090000	0.501623	1.56035
chr1	249000000	249100000	0.525258	1.60869
chr1	249010000	249110000	0.566173	1.69237
chr1	249020000	249120000	0.735241	2.03814
chr1	249030000	249130000	0.81891	2.20926
chr1	249040000	249140000	0.883923	2.34223
chr1	249050000	249150000	0.92503	2.4263
chr1	249060000	249160000	0.96314	2.50424
chr1	249070000	249170000	0.993776	2.5669
chr1	249080000	249180000	1.00634	2.5926
chr1	249090000	249190000	1.00653	2.59298
chr1	249100000	249200000	0.99933	2.57826
chr1	249110000	249210000	0.949567	2.47648
chr1	249120000	249220000	0.881262	2.33679
chr1	249130000	249230000	0.827791	2.22743
chr1	249140000	249240000	0.752774	2.074
chr1	249150000	249250000	0.697638	1.96124
chr1	249160000	249260000	0.612532	1.78718
chr1	249170000	249270000	0.573523	1.7074
chr1	249180000	249280000	0.550536	1.66039
chr1	249190000	249290000	0.526242	1.6107
chr1	249200000	249300000	0.504019	1.56525
chr1	249210000	249310000	0.488523	1.53356
chr1	249220000	249320000	0.480934	1.51804
chr1	249230000	249330000	0.420937	1.39533
chr1	249530000	249630000	0.420584	1.39461
chr1	249550000	249650000	0.447832	1.45034
chr1	249560000	249660000	0.500183	1.5574
chr1	249570000	249670000	0.531139	1.62071
chr1	249580000	249680000	0.516094	1.58995
chr1	249590000	249690000	0.486702	1.52983
chr1	249600000	249700000	0.47735	1.51071
chr1	249610000	249710000	0.474019	1.50389
chr1	249620000	249720000	0.477325	1.51066
chr1	249630000	249730000	0.487034	1.53051
chr1	249640000	249740000	0.497308	1.55152
chr1	249650000	249750000	0.502228	1.56159
chr1	249660000	249760000	0.486453	1.52932
chr1	249670000	249770000	0.498644	1.55426
chr1	249680000	249780000	0.530246	1.61889
chr1	249690000	249790000	0.566101	1.69222
chr1	249700000	249800000	0.568531	1.69719
chr1	249710000	249810000	0.548613	1.65645
chr1	249720000	249820000	0.545026	1.64912
chr1	249730000	249830000	0.565066	1.6901
chr1	249740000	249840000	0.572666	1.70565
chr1	249750000	249850000	0.560302	1.68036
chr1	249760000	249860000	0.519998	1.59793
chr1	249770000	249870000	0.493405	1.54354
chr1	249780000	249880000	0.490482	1.53756
chr1	249790000	249890000	0.459457	1.47411
chr1	249800000	249900000	0.43794	1.43011
chr1	249810000	249910000	0.421096	1.39566
chr1	249820000	249920000	0.438231	1.4307
chr1	249950000	250050000	0.479724	1.51556
chr1	249960000	250060000	0.470044	1.49577
chr1	249970000	250070000	0.433665	1.42136
chr1	249980000	250080000	0.432743	1.41948
chr1	250000000	250100000	0.425304	1.40426
chr1	250010000	250110000	0.453284	1.46149
chr1	250020000	250120000	0.460918	1.4771
chr1	250030000	250130000	0.463405	1.48219
chr1	250040000	250140000	0.435527	1.42517
chr1	250060000	250160000	0.458862	1.47289
chr1	250070000	250170000	0.473872	1.50359
chr1	250080000	250180000	0.477553	1.51112
chr1	250090000	250190000	0.463446	1.48227
chr1	250100000	250200000	0.434484	1.42304
chr1	252790000	252890000	0.432055	1.41807
chr1	252800000	252900000	0.461238	1.47775
chr1	252810000	252910000	0.425766	1.40521
chr1	256540000	256640000	0.422661	1.39886
chr1	256550000	256650000	0.443078	1.44061
chr1	256560000	256660000	0.464208	1.48383
chr1	256570000	256670000	0.496323	1.54951
chr1	256580000	256680000	0.531406	1.62126
chr1	256590000	256690000	0.616786	1.79588
chr1	256600000	256700000	0.660602	1.88549
chr1	256610000	256710000	0.665193	1.89488
chr1	256620000	256720000	0.645536	1.85468
chr1	256630000	256730000	0.609453	1.78088
chr1	256640000	256740000	0.576534	1.71356
chr1	256650000	256750000	0.526213	1.61064
chr1	256660000	256760000	0.488815	1.53416
chr1	256670000	256770000	0.45329	1.4615
chr1	256810000	256910000	0.417732	1.38878
chr1	256830000	256930000	0.418563	1.39047
chr1	257060000	257160000	0.429733	1.41332
chr1	257070000	257170000	0.432736	1.41946
chr1	257100000	257200000	0.441427	1.43724
chr1	257110000	257210000	0.480855	1.51788
chr1	257120000	257220000	0.504314	1.56585
chr1	257130000	257230000	0.536094	1.63085
chr1	257140000	257240000	0.555846	1.67125
chr1	257150000	257250000	0.568922	1.69799
chr1	257160000	257260000	0.585789	1.73248
chr1	257170000	257270000	0.61864	1.79967
chr1	257180000	257280000	0.675707	1.91638
chr1	257190000	257290000	0.678659	1.92242
chr1	257200000	257300000	0.647325	1.85834
chr1	257210000	257310000	0.625307	1.81331
chr1	257220000	257320000	0.61984	1.80213
chr1	257230000	257330000	0.606993	1.77585
chr1	257240000	257340000	0.606092	1.77401
chr1	257250000	257350000	0.61168	1.78544
chr1	257260000	257360000	0.596557	1.75451
chr1	257270000	257370000	0.611353	1.78477
chr1	257280000	257380000	0.61048	1.78298
chr1	257290000	257390000	0.631874	1.82674
chr1	257300000	257400000	0.638009	1.83928
chr1	257310000	257410000	0.604598	1.77095
chr1	257320000	257420000	0.588476	1.73798
chr1	257330000	257430000	0.576492	1.71347
chr1	257340000	257440000	0.558019	1.67569
chr1	257350000	257450000	0.520782	1.59953
chr1	257360000	257460000	0.496779	1.55044
chr1	257370000	257470000	0.456105	1.46726
chr1	257580000	257680000	0.423149	1.39986
chr1	265550000	265650000	0.472331	1.50044
chr1	265560000	265660000	0.538647	1.63607
chr1	265570000	265670000	0.60225	1.76615
chr1	265580000	265680000	0.655982	1.87604
chr1	265590000	265690000	0.661299	1.88692
chr1	265600000	265700000	0.598867	1.75923
chr1	265610000	265710000	0.516057	1.58987
chr1	266030000	266130000	0.422499	1.39853
chr1	266040000	266140000	0.427684	1.40913
chr1	266960000	267060000	0.427532	1.40882
chr1	266970000	267070000	0.45972	1.47465
chr1	266980000	267080000	0.502141	1.56141
chr1	266990000	267090000	0.531293	1.62103
chr1	267000000	267100000	0.559023	1.67774
chr1	267010000	267110000	0.571031	1.7023
chr1	267020000	267120000	0.554692	1.66889
chr1	267030000	267130000	0.536371	1.63142
chr1	267040000	267140000	0.551313	1.66198
chr1	267050000	267150000	0.572367	1.70504
chr1	267060000	267160000	0.567128	1.69432
chr1	267070000	267170000	0.513885	1.58543
chr1	267080000	267180000	0.495564	1.54796
chr1	267090000	267190000	0.476928	1.50984
chr1	267100000	267200000	0.416171	1.38558
chr1	268430000	268530000	0.435944	1.42602
chr1	268440000	268540000	0.426153	1.406
chr1	268450000	268550000	0.429837	1.41353
chr1	268460000	268560000	0.441643	1.43768
chr1	268470000	268570000	0.444899	1.44434
chr1	268480000	268580000	0.472145	1.50006
chr1	268490000	268590000	0.464714	1.48486
chr1	268500000	268600000	0.417072	1.38743
chr1	269670000	269770000	0.457261	1.46962
chr1	269680000	269780000	0.57868	1.71795
chr1	269690000	269790000	0.674674	1.91427
chr1	269700000	269800000	0.675618	1.9162
chr1	269710000	269810000	0.628023	1.81886
chr1	269720000	269820000	0.632834	1.8287
chr1	269730000	269830000	0.629059	1.82098
chr1	269740000	269840000	0.565244	1.69047
chr1	269750000	269850000	0.547714	1.65462
chr1	269760000	269860000	0.566495	1.69303
chr1	269770000	269870000	0.597543	1.75652
chr1	269780000	269880000	0.634675	1.83247
chr1	269790000	269890000	0.660877	1.88605
chr1	269800000	269900000	0.674911	1.91476
chr1	269810000	269910000	0.71209	1.9908
chr1	269820000	269920000	0.698928	1.96388
chr1	269830000	269930000	0.694885	1.95561
chr1	269840000	269940000	0.731581	2.03066
chr1	269850000	269950000	0.770623	2.11051
chr1	269860000	269960000	0.808519	2.18801
chr1	269870000	269970000	0.793515	2.15733
chr1	269880000	269980000	0.790789	2.15175
chr1	269890000	269990000	0.780261	2.13022
chr1	269900000	270000000	0.779107	2.12786
chr1	269910000	270010000	0.77185	2.11302
chr1	269920000	270020000	0.816709	2.20476
chr1	269930000	270030000	0.842283	2.25707
chr1	269940000	270040000	0.838967	2.25028
chr1	269950000	270050000	0.83227	2.23659
chr1	269960000	270060000	0.837731	2.24776
chr1	269970000	270070000	0.865623	2.3048
chr1	269980000	270080000	0.897819	2.37065
chr1	269990000	270090000	0.932191	2.44095
chr1	270000000	270100000	0.910797	2.39719
chr1	270010000	270110000	0.884491	2.34339
chr1	270020000	270120000	0.846182	2.26504
chr1	270030000	270130000	0.811471	2.19405
chr1	270040000	270140000	0.788802	2.14769
chr1	270050000	270150000	0.764382	2.09774
chr1	270060000	270160000	0.754473	2.07748
chr1	270070000	270170000	0.741817	2.05159
chr1	270080000	270180000	0.695811	1.9575
chr1	270090000	270190000	0.647079	1.85784
chr1	270100000	270200000	0.6144	1.791
chr1	270110000	270210000	0.561164	1.68212
chr1	270120000	270220000	0.522413	1.60287
chr1	270130000	270230000	0.508727	1.57488
chr1	270140000	270240000	0.486038	1.52847
chr1	270150000	270250000	0.470353	1.4964
chr1	270160000	270260000	0.446942	1.44852
chr1	270170000	270270000	0.449815	1.45439
chr1	270180000	270280000	0.462238	1.4798
chr1	270190000	270290000	0.501075	1.55923
chr1	270200000	270300000	0.533547	1.62564
chr1	270210000	270310000	0.562186	1.68421
chr1	270220000	270320000	0.586952	1.73486
chr1	270230000	270330000	0.54867	1.65657
chr1	270240000	270340000	0.495672	1.54818
chr1	270250000	270350000	0.439687	1.43368
chr1	271450000	271550000	0.433667	1.42137
chr1	271460000	271560000	0.457147	1.46939
chr1	271470000	271570000	0.475423	1.50677
chr1	271480000	271580000	0.472048	1.49986
chr1	271490000	271590000	0.424567	1.40276
chr1	272160000	272260000	0.4361	1.42634
chr1	272170000	272270000	0.419089	1.39155
chr1	273100000	273200000	0.467134	1.48981
chr1	273110000	273210000	0.513194	1.58401
chr1	273120000	273220000	0.54732	1.65381
chr1	273130000	273230000	0.561818	1.68346
chr1	273140000	273240000	0.521396	1.60079
chr1	273150000	273250000	0.448213	1.45112
chr1	274050000	274150000	0.425347	1.40435
chr1	274060000	274160000	0.422732	1.399
chr1	274070000	274170000	0.416679	1.38662
chr2	200000	300000	0.423141	1.39984
chr2	210000	310000	0.423379	1.40033
chr2	220000	320000	0.419505	1.3924
chr2	460000	560000	0.420766	1.39498
chr2	470000	570000	0.417266	1.38782
chr2	480000	580000	0.424112	1.40182
chr2	490000	590000	0.424375	1.40236
chr2	500000	600000	0.424701	1.40303
chr2	510000	610000	0.419178	1.39173
chr2	570000	670000	0.418169	1.38967
chr2	580000	680000	0.481236	1.51865
chr2	590000	690000	0.514199	1.58607
chr2	600000	700000	0.529357	1.61707
chr2	610000	710000	0.558121	1.6759
chr2	620000	720000	0.619923	1.8023
chr2	630000	730000	0.708553	1.98356
chr2	640000	740000	0.73351	2.0346
chr2	650000	750000	0.752814	2.07408
chr2	660000	760000	0.751514	2.07143
chr2	670000	770000	0.760839	2.0905
chr2	680000	780000	0.762249	2.09338
chr2	690000	790000	0.764199	2.09737
chr2	700000	800000	0.774218	2.11786
chr2	710000	810000	0.788256	2.14657
chr2	720000	820000	0.792333	2.15491
chr2	730000	830000	0.785973	2.1419
chr2	740000	840000	0.785953	2.14186
chr2	750000	850000	0.783556	2.13696
chr2	760000	860000	0.791134	2.15246
chr2	770000	870000	0.838424	2.24917
chr2	780000	880000	0.887193	2.34892
chr2	790000	890000	0.915377	2.40656
chr2	800000	900000	0.929994	2.43645
chr2	810000	910000	0.934672	2.44602
chr2	820000	920000	0.923603	2.42338
chr2	830000	930000	0.900456	2.37604
chr2	840000	940000	0.89935	2.37378
chr2	850000	950000	0.90686	2.38914
chr2	860000	960000	0.898657	2.37236
chr2	870000	970000	0.87755	2.32919
chr2	880000	980000	0.804556	2.17991
chr2	890000	990000	0.708947	1.98437
chr2	900000	1000000	0.692794	1.95133
chr2	910000	1010000	0.690614	1.94687
chr2	920000	1020000	0.686519	1.9385
chr2	930000	1030000	0.73095	2.02937
chr2	940000	1040000	0.784643	2.13918
chr2	950000	1050000	0.812593	2.19634
chr2	960000	1060000	0.83175	2.23552
chr2	970000	1070000	0.827121	2.22606
chr2	980000	1080000	0.826813	2.22543
chr2	990000	1090000	0.837725	2.24774
chr2	1000000	1100000	0.848114	2.26899
chr2	1010000	1110000	0.847321	2.26737
chr2	1020000	1120000	0.846992	2.2667
chr2	1030000	1130000	0.843359	2.25927
chr2	1040000	1140000	0.832526	2.23711
chr2	1050000	1150000	0.8182	2.20781
chr2	1060000	1160000	0.80685	2.1846
chr2	1070000	1170000	0.807715	2.18637
chr2	1080000	1180000	0.812977	2.19713
chr2	1090000	1190000	0.809019	2.18903
chr2	1100000	1200000	0.796666	2.16377
chr2	1110000	1210000	0.79449	2.15932
chr2	1120000	1220000	0.79459	2.15952
chr2	1130000	1230000	0.791146	2.15248
chr2	1140000	1240000	0.777307	2.12418
chr2	1150000	1250000	0.765213	2.09944
chr2	1160000	1260000	0.752025	2.07247
chr2	1170000	1270000	0.744434	2.05695
chr2	1180000	1280000	0.728325	2.024
chr2	1190000	1290000	0.724872	2.01694
chr2	1200000	1300000	0.722186	2.01144
chr2	1210000	1310000	0.718764	2.00445
chr2	1220000	1320000	0.701671	1.96949
chr2	1230000	1330000	0.676052	1.91709
chr2	1240000	1340000	0.635062	1.83326
chr2	1250000	1350000	0.624075	1.81079
chr2	1260000	1360000	0.626531	1.81581
chr2	1270000	1370000	0.627434	1.81766
chr2	1280000	1380000	0.627961	1.81874
chr2	1290000	1390000	0.6206	1.80368
chr2	1300000	1400000	0.615028	1.79228
chr2	1310000	1410000	0.610406	1.78283
chr2	1320000	1420000	0.578149	1.71686
chr2	1330000	1430000	0.490461	1.53752
chr2	1340000	1440000	0.429687	1.41323
chr2	5380000	5480000	0.466553	1.48862
chr2	5390000	5490000	0.48267	1.52159
chr2	5400000	5500000	0.467456	1.49047
chr2	5410000	5510000	0.437856	1.42993
chr2	5420000	5520000	0.436435	1.42703
chr2	5430000	5530000	0.455905	1.46685
chr2	5440000	5540000	0.499158	1.55531
chr2	5450000	5550000	0.547448	1.65407
chr2	5460000	5560000	0.580249	1.72116
chr2	5470000	5570000	0.568072	1.69625
chr2	5480000	5580000	0.554098	1.66767
chr2	5490000	5590000	0.554683	1.66887
chr2	5500000	5600000	0.561276	1.68235
chr2	5510000	5610000	0.541522	1.64195
chr2	5520000	5620000	0.517216	1.59224
chr2	5530000	5630000	0.47978	1.51568
chr2	6410000	6510000	0.463141	1.48165
chr2	6420000	6520000	0.545369	1.64982
chr2	6430000	6530000	0.589269	1.7396
chr2	6440000	6540000	0.602757	1.76719
chr2	6450000	6550000	0.625612	1.81393
chr2	6460000	6560000	0.590613	1.74235
chr2	6470000	6570000	0.573734	1.70783
chr2	6480000	6580000	0.558913	1.67752
chr2	6490000	6590000	0.539202	1.63721
chr2	6500000	6600000	0.542944	1.64486
chr2	6510000	6610000	0.549183	1.65762
chr2	6520000	6620000	0.524944	1.60805
chr2	6530000	6630000	0.522553	1.60316
chr2	6540000	6640000	0.526579	1.61139
chr2	6550000	6650000	0.531203	1.62085
chr2	6560000	6660000	0.574924	1.71026
chr2	6570000	6670000	0.611859	1.7858
chr2	6580000	6680000	0.637701	1.83866
chr2	6590000	6690000	0.680395	1.92597
chr2	6600000	6700000	0.720953	2.00892
chr2	6610000	6710000	0.726844	2.02097
chr2	6620000	6720000	0.735918	2.03953
chr2	6630000	6730000	0.729475	2.02635
chr2	6640000	6740000	0.732971	2.0335
chr2	6650000	6750000	0.7314	2.03029
chr2	6660000	6760000	0.706183	1.97871
chr2	6670000	6770000	0.625636	1.81398
chr2	6680000	6780000	0.579902	1.72045
chr2	6690000	6790000	0.537102	1.63291
chr2	6700000	6800000	0.479343	1.51478
chr2	6710000	6810000	0.467631	1.49083
chr2	6720000	6820000	0.461736	1.47877
chr2	6730000	6830000	0.444573	1.44367
chr2	6740000	6840000	0.420932	1.39532
chr2	7130000	7230000	0.429474	1.41279
chr2	7140000	7240000	0.443664	1.44181
chr2	7150000	7250000	0.463017	1.48139
chr2	7160000	7260000	0.480879	1.51792
chr2	7170000	7270000	0.494016	1.54479
chr2	7180000	7280000	0.481962	1.52014
chr2	7190000	7290000	0.466333	1.48817
chr2	7200000	7300000	0.459545	1.47429
chr2	7210000	7310000	0.43727	1.42874
chr2	7220000	7320000	0.42129	1.39605
chr2	9170000	9270000	0.519192	1.59628
chr2	9180000	9280000	0.649987	1.86378
chr2	9190000	9290000	0.651078	1.86601
chr2	9200000	9300000	0.518869	1.59562
chr2	9480000	9580000	0.441187	1.43675
chr2	9490000	9590000	0.447309	1.44927
chr2	9500000	9600000	0.454784	1.46455
chr2	9510000	9610000	0.435679	1.42548
chr2	9540000	9640000	0.461664	1.47863
chr2	9550000	9650000	0.539862	1.63856
chr2	9560000	9660000	0.597623	1.75669
chr2	9570000	9670000	0.645013	1.85361
chr2	9580000	9680000	0.686701	1.93887
chr2	9590000	9690000	0.7093	1.98509
chr2	9600000	9700000	0.665518	1.89555
chr2	9610000	9710000	0.621166	1.80484
chr2	9620000	9720000	0.561617	1.68305
chr2	9630000	9730000	0.548897	1.65703
chr2	9640000	9740000	0.526022	1.61025
chr2	9650000	9750000	0.488403	1.53331
chr2	9660000	9760000	0.474353	1.50458
chr2	9670000	9770000	0.456089	1.46722
chr2	9680000	9780000	0.439236	1.43276
chr2	9690000	9790000	0.426588	1.40689
chr2	9700000	9800000	0.47841	1.51287
chr2	9710000	9810000	0.559654	1.67903
chr2	9720000	9820000	0.698764	1.96354
chr2	9730000	9830000	0.730602	2.02866
chr2	9740000	9840000	0.734079	2.03577
chr2	9750000	9850000	0.742307	2.0526
chr2	9760000	9860000	0.760395	2.08959
chr2	9770000	9870000	0.7618	2.09246
chr2	9780000	9880000	0.770008	2.10925
chr2	9790000	9890000	0.756382	2.08138
chr2	9800000	9900000	0.718415	2.00373
chr2	9810000	9910000	0.680092	1.92535
chr2	9820000	9920000	0.641666	1.84676
chr2	9830000	9930000	0.586891	1.73474
chr2	9840000	9940000	0.547375	1.65392
chr2	9850000	9950000	0.529462	1.61729
chr2	9860000	9960000	0.496345	1.54956
chr2	9870000	9970000	0.467526	1.49061
chr2	9980000	10080000	0.433194	1.4204
chr2	9990000	10090000	0.460305	1.47585
chr2	10000000	10100000	0.484526	1.52538
chr2	10010000	10110000	0.506387	1.57009
chr2	10020000	10120000	0.529694	1.61776
chr2	10030000	10130000	0.571638	1.70354
chr2	10040000	10140000	0.595131	1.75159
chr2	10050000	10150000	0.579314	1.71924
chr2	10060000	10160000	0.549884	1.65905
chr2	10070000	10170000	0.511821	1.58121
chr2	10080000	10180000	0.463615	1.48262
chr2	10090000	10190000	0.432049	1.41806
chr2	10100000	10200000	0.41703	1.38734
chr2	10610000	10710000	0.430656	1.41521
chr2	10620000	10720000	0.441173	1.43672
chr2	10630000	10730000	0.442183	1.43878
chr2	10640000	10740000	0.445149	1.44485
chr2	10650000	10750000	0.446326	1.44726
chr2	10660000	10760000	0.454809	1.46461
chr2	10670000	10770000	0.506246	1.5698
chr2	10680000	10780000	0.563949	1.68782
chr2	10690000	10790000	0.606938	1.77574
chr2	10700000	10800000	0.604191	1.77012
chr2	10710000	10810000	0.590931	1.743
chr2	10720000	10820000	0.600557	1.76269
chr2	10730000	10830000	0.62083	1.80415
chr2	10740000	10840000	0.641913	1.84727
chr2	10750000	10850000	0.6826	1.93048
chr2	10760000	10860000	0.725538	2.0183
chr2	10770000	10870000	0.738085	2.04396
chr2	10780000	10880000	0.766355	2.10178
chr2	10790000	10890000	0.778143	2.12589
chr2	10800000	10900000	0.730991	2.02945
chr2	10810000	10910000	0.62875	1.82035
chr2	10820000	10920000	0.558928	1.67755
chr2	10830000	10930000	0.511888	1.58134
chr2	10840000	10940000	0.529903	1.61819
chr2	10850000	10950000	0.504731	1.5667
chr2	10860000	10960000	0.489867	1.53631
chr2	10870000	10970000	0.466499	1.48851
chr2	10880000	10980000	0.421509	1.3965
chr2	10890000	10990000	0.467879	1.49134
chr2	10900000	11000000	0.528625	1.61557
chr2	10910000	11010000	0.606692	1.77524
chr2	10920000	11020000	0.634712	1.83254
chr2	10930000	11030000	0.672378	1.90958
chr2	10940000	11040000	0.669005	1.90268
chr2	10950000	11050000	0.688789	1.94314
chr2	10960000	11060000	0.724696	2.01658
chr2	10970000	11070000	0.724292	2.01575
chr2	10980000	11080000	0.689168	1.94392
chr2	10990000	11090000	0.608136	1.77819
chr2	11000000	11100000	0.47184	1.49944
chr2	11110000	11210000	0.451183	1.45719
chr2	11120000	11220000	0.500642	1.55834
chr2	11130000	11230000	0.520183	1.59831
chr2	11140000	11240000	0.545774	1.65065
chr2	11150000	11250000	0.536216	1.6311
chr2	11160000	11260000	0.547685	1.65456
chr2	11170000	11270000	0.541122	1.64113
chr2	11180000	11280000	0.527839	1.61397
chr2	11190000	11290000	0.52454	1.60722
chr2	11200000	11300000	0.495175	1.54716
chr2	11210000	11310000	0.487707	1.53189
chr2	11220000	11320000	0.471791	1.49934
chr2	11230000	11330000	0.465282	1.48602
chr2	11240000	11340000	0.473077	1.50197
chr2	11250000	11350000	0.483477	1.52324
chr2	11260000	11360000	0.445551	1.44567
chr2	11640000	11740000	0.430718	1.41534
chr2	11650000	11750000	0.471987	1.49974
chr2	11660000	11760000	0.488172	1.53284
chr2	11670000	11770000	0.478956	1.51399
chr2	12410000	12510000	0.432298	1.41857
chr2	12420000	12520000	0.480704	1.51757
chr2	12430000	12530000	0.489001	1.53454
chr2	12440000	12540000	0.513492	1.58462
chr2	12450000	12550000	0.563264	1.68642
chr2	12460000	12560000	0.543856	1.64672
chr2	12470000	12570000	0.451385	1.4576
chr2	12580000	12680000	0.43419	1.42244
chr2	12590000	12690000	0.473477	1.50279
chr2	12600000	12700000	0.508518	1.57445
chr2	12610000	12710000	0.529987	1.61836
chr2	12620000	12720000	0.512239	1.58206
chr2	12630000	12730000	0.517845	1.59353
chr2	12640000	12740000	0.501812	1.56074
chr2	12650000	12750000	0.434924	1.42394
chr2	12840000	12940000	0.462046	1.47941
chr2	12850000	12950000	0.481404	1.519
chr2	12860000	12960000	0.470644	1.49699
chr2	12870000	12970000	0.462429	1.48019
chr2	12880000	12980000	0.470794	1.4973
chr2	12890000	12990000	0.476753	1.50949
chr2	12900000	13000000	0.500411	1.55787
chr2	12910000	13010000	0.50524	1.56775
chr2	12920000	13020000	0.478254	1.51256
chr2	12930000	13030000	0.448191	1.45107
chr2	12940000	13040000	0.439982	1.43428
chr2	25740000	25840000	0.425233	1.40412
chr2	25900000	26000000	0.501254	1.55959
chr2	25910000	26010000	0.502037	1.5612
chr2	25920000	26020000	0.466008	1.48751
chr2	26190000	26290000	0.431579	1.4171
chr2	26200000	26300000	0.427469	1.40869
chr2	26330000	26430000	0.427474	1.4087
chr2	26340000	26440000	0.495028	1.54686
chr2	26350000	26450000	0.573017	1.70636
chr2	26360000	26460000	0.57022	1.70064
chr2	26370000	26470000	0.574475	1.70935
chr2	26380000	26480000	0.565517	1.69102
chr2	26390000	26490000	0.539297	1.6374
chr2	26400000	26500000	0.522917	1.6039
chr2	26410000	26510000	0.532889	1.62429
chr2	26420000	26520000	0.532034	1.62255
chr2	26430000	26530000	0.509032	1.5755
chr2	26440000	26540000	0.468869	1.49336
chr2	26740000	26840000	0.4158	1.38482
chr2	26750000	26850000	0.438627	1.43151
chr2	26760000	26860000	0.437171	1.42853
chr2	26770000	26870000	0.43005	1.41397
chr2	26780000	26880000	0.423386	1.40034
chr2	26790000	26890000	0.436512	1.42718
chr2	26800000	26900000	0.428489	1.41078
chr2	39230000	39330000	0.416177	1.38559
chr2	39240000	39340000	0.425929	1.40554
chr2	39250000	39350000	0.450971	1.45676
chr2	39260000	39360000	0.469046	1.49372
chr2	39410000	39510000	0.422707	1.39895
chr2	39420000	39520000	0.434146	1.42235
chr2	117540000	117640000	0.436965	1.42811
chr2	117550000	117650000	0.465316	1.48609
chr2	117560000	117660000	0.484658	1.52565
chr2	117570000	117670000	0.479537	1.51518
chr2	117580000	117680000	0.494736	1.54626
chr2	117590000	117690000	0.450655	1.45611
chr2	118660000	118760000	0.421074	1.39561
chr2	118680000	118780000	0.433306	1.42063
chr2	118690000	118790000	0.437494	1.42919
chr2	118700000	118800000	0.470856	1.49742
chr2	118710000	118810000	0.453521	1.46197
chr2	119180000	119280000	0.421259	1.39599
chr2	119190000	119290000	0.424939	1.40352
chr2	125860000	125960000	0.445477	1.44552
chr2	125870000	125970000	0.44157	1.43753
chr2	125880000	125980000	0.428747	1.4113
chr2	127790000	127890000	0.427844	1.40946
chr2	127800000	127900000	0.418329	1.39
chr2	127820000	127920000	0.453675	1.46229
chr2	127830000	127930000	0.455888	1.46681
chr2	127840000	127940000	0.449011	1.45275
chr2	127980000	128080000	0.442748	1.43994
chr2	134570000	134670000	0.422526	1.39858
chr2	134720000	134820000	0.455354	1.46572
chr2	134730000	134830000	0.546488	1.65211
chr2	134740000	134840000	0.552535	1.66448
chr2	134750000	134850000	0.552686	1.66478
chr2	134760000	134860000	0.554337	1.66816
chr2	134770000	134870000	0.528912	1.61616
chr2	134780000	134880000	0.468236	1.49207
chr2	134790000	134890000	0.436174	1.42649
chr3	6110000	6210000	0.421948	1.3974
chr3	6120000	6220000	0.460635	1.47652
chr3	6130000	6230000	0.466722	1.48897
chr3	6140000	6240000	0.420084	1.39359
chr3	16140000	16240000	0.462934	1.48122
chr3	16150000	16250000	0.514671	1.58703
chr3	16160000	16260000	0.517584	1.59299
chr3	16170000	16270000	0.52767	1.61362
chr3	16180000	16280000	0.540718	1.64031
chr3	16190000	16290000	0.544871	1.6488
chr3	16200000	16300000	0.474518	1.50492
chr3	17340000	17440000	0.424621	1.40286
chr3	17350000	17450000	0.430581	1.41505
chr3	17980000	18080000	0.418471	1.39029
chr3	17990000	18090000	0.490571	1.53775
chr3	18000000	18100000	0.495066	1.54694
chr3	18010000	18110000	0.430743	1.41539
chr3	18020000	18120000	0.431306	1.41654
chr3	18030000	18130000	0.41955	1.39249
chr3	18500000	18600000	0.420225	1.39387
chr3	18510000	18610000	0.560112	1.67997
chr3	18520000	18620000	0.605512	1.77282
chr3	18530000	18630000	0.657411	1.87897
chr3	18540000	18640000	0.677716	1.92049
chr3	18550000	18650000	0.72211	2.01129
chr3	18560000	18660000	0.794465	2.15927
chr3	18570000	18670000	0.877422	2.32893
chr3	18580000	18680000	0.966005	2.5101
chr3	18590000	18690000	1.00975	2.59957
chr3	18600000	18700000	1.05496	2.69203
chr3	18610000	18710000	1.02336	2.6274
chr3	18620000	18720000	1.04744	2.67665
chr3	18630000	18730000	1.08232	2.74799
chr3	18640000	18740000	1.08691	2.75737
chr3	18650000	18750000	1.08675	2.75705
chr3	18660000	18760000	1.06496	2.71249
chr3	18670000	18770000	1.00345	2.58669
chr3	18680000	18780000	0.97233	2.52304
chr3	18690000	18790000	0.947019	2.47127
chr3	18700000	18800000	0.892678	2.36013
chr3	18710000	18810000	0.869919	2.31359
chr3	18720000	18820000	0.787347	2.14471
chr3	18730000	18830000	0.714682	1.9961
chr3	18740000	18840000	0.681683	1.92861
chr3	18750000	18850000	0.629185	1.82124
chr3	18760000	18860000	0.584989	1.73085
chr3	18770000	18870000	0.610568	1.78316
chr3	18780000	18880000	0.644143	1.85183
chr3	18790000	18890000	0.71296	1.99257
chr3	18800000	18900000	0.754603	2.07774
chr3	18810000	18910000	0.763496	2.09593
chr3	18820000	18920000	0.805214	2.18125
chr3	18830000	18930000	0.807283	2.18548
chr3	18840000	18940000	0.789864	2.14986
chr3	18850000	18950000	0.776816	2.12317
chr3	18860000	18960000	0.748483	2.06523
chr3	18870000	18970000	0.718383	2.00367
chr3	18880000	18980000	0.665925	1.89638
chr3	18890000	18990000	0.558657	1.67699
chr3	18900000	19000000	0.496822	1.55053
chr3	18910000	19010000	0.474555	1.50499
chr3	18920000	19020000	0.448176	1.45104
chr3	18930000	19030000	0.421262	1.39599
chr3	19070000	19170000	0.418609	1.39057
chr3	19080000	19180000	0.462129	1.47958
chr3	19090000	19190000	0.46928	1.4942
chr3	19100000	19200000	0.472924	1.50165
chr3	19110000	19210000	0.510334	1.57816
chr3	19120000	19220000	0.539297	1.6374
chr3	19130000	19230000	0.52239	1.60282
chr3	19140000	19240000	0.50192	1.56096
chr3	19150000	19250000	0.487859	1.5322
chr3	19160000	19260000	0.453156	1.46123
chr3	19170000	19270000	0.41627	1.38578
chr3	20060000	20160000	0.44554	1.44565
chr3	20070000	20170000	0.433877	1.4218
chr3	20080000	20180000	0.441905	1.43822
chr3	20090000	20190000	0.454516	1.46401
chr3	20100000	20200000	0.45405	1.46305
chr3	20110000	20210000	0.463034	1.48143
chr3	20120000	20220000	0.446169	1.44693
chr3	20130000	20230000	0.444158	1.44282
chr3	20140000	20240000	0.470905	1.49753
chr3	20150000	20250000	0.51638	1.59053
chr3	20160000	20260000	0.532571	1.62364
chr3	20170000	20270000	0.528077	1.61445
chr3	20180000	20280000	0.513769	1.58519
chr3	20190000	20290000	0.496918	1.55073
chr3	20200000	20300000	0.475215	1.50634
chr3	20210000	20310000	0.504029	1.56527
chr3	20220000	20320000	0.525435	1.60905
chr3	20230000	20330000	0.525649	1.60949
chr3	20240000	20340000	0.513649	1.58495
chr3	20250000	20350000	0.457051	1.46919
chr3	20260000	20360000	0.448369	1.45143
chr3	20270000	20370000	0.488427	1.53336
chr3	20280000	20380000	0.47603	1.50801
chr3	20290000	20390000	0.475123	1.50615
chr3	20300000	20400000	0.471142	1.49801
chr3	20310000	20410000	0.422313	1.39814
chr3	20420000	20520000	0.415692	1.3846
chr3	20430000	20530000	0.450195	1.45517
chr3	20440000	20540000	0.484191	1.5247
chr3	20450000	20550000	0.51505	1.58781
chr3	20460000	20560000	0.54305	1.64508
chr3	20470000	20570000	0.513886	1.58543
chr3	20480000	20580000	0.483783	1.52386
chr3	20490000	20590000	0.491026	1.53868
chr3	20500000	20600000	0.509302	1.57605
chr3	20510000	20610000	0.513858	1.58537
chr3	20520000	20620000	0.5089	1.57523
chr3	20530000	20630000	0.489213	1.53497
chr3	20540000	20640000	0.458665	1.47249
chr3	20550000	20650000	0.435713	1.42555
chr3	20560000	20660000	0.427316	1.40838
chr3	20570000	20670000	0.44447	1.44346
chr3	20580000	20680000	0.429728	1.41331
chr3	20840000	20940000	0.418116	1.38956
chr3	20850000	20950000	0.442489	1.43941
chr3	20860000	20960000	0.504919	1.56709
chr3	20870000	20970000	0.599887	1.76132
chr3	20880000	20980000	0.582214	1.72517
chr3	20890000	20990000	0.559942	1.67962
chr3	20900000	21000000	0.530603	1.61962
chr3	20910000	21010000	0.48288	1.52202
chr3	20920000	21020000	0.440936	1.43623
chr3	20940000	21040000	0.428971	1.41176
chr3	20950000	21050000	0.432074	1.41811
chr3	20960000	21060000	0.419665	1.39273
chr3	21440000	21540000	0.422805	1.39915
chr3	21450000	21550000	0.419559	1.39251
chr3	63210000	63310000	0.469525	1.4947
chr3	63220000	63320000	0.48819	1.53288
chr3	63230000	63330000	0.482228	1.52068
chr3	63240000	63340000	0.461985	1.47928
chr3	63250000	63350000	0.452144	1.45916
chr3	63260000	63360000	0.419354	1.39209
chr3	63290000	63390000	0.419199	1.39178
chr3	63300000	63400000	0.42309	1.39973
chr3	63900000	64000000	0.458207	1.47155
chr3	63910000	64010000	0.489692	1.53595
chr3	63920000	64020000	0.487238	1.53093
chr3	63930000	64030000	0.486562	1.52955
chr3	63940000	64040000	0.482191	1.52061
chr3	63950000	64050000	0.441568	1.43753
chr3	63960000	64060000	0.430683	1.41526
chr3	76340000	76440000	0.420317	1.39406
chr3	76350000	76450000	0.431374	1.41668
chr3	76360000	76460000	0.45183	1.45851
chr3	76370000	76470000	0.466923	1.48938
chr3	76380000	76480000	0.462334	1.47999
chr3	76390000	76490000	0.451753	1.45836
chr3	76400000	76500000	0.44415	1.44281
chr3	76410000	76510000	0.425112	1.40387
chr3	99220000	99320000	0.460464	1.47617
chr3	99230000	99330000	0.492332	1.54135
chr3	99240000	99340000	0.518856	1.59559
chr3	99250000	99350000	0.539228	1.63726
chr3	99260000	99360000	0.541238	1.64137
chr3	99270000	99370000	0.540766	1.6404
chr3	99280000	99380000	0.540576	1.64002
chr3	99290000	99390000	0.531435	1.62132
chr3	99300000	99400000	0.50599	1.56928
chr3	104630000	104730000	0.43153	1.417
chr3	104640000	104740000	0.456157	1.46736
chr3	104650000	104750000	0.480501	1.51715
chr3	104660000	104760000	0.508261	1.57392
chr3	104670000	104770000	0.49322	1.54316
chr3	104680000	104780000	0.50438	1.56599
chr3	104690000	104790000	0.489857	1.53628
chr3	104700000	104800000	0.470224	1.49613
chr3	104710000	104810000	0.453946	1.46284
chr3	106090000	106190000	0.419986	1.39338
chr3	106100000	106200000	0.429798	1.41345
chr3	106110000	106210000	0.447173	1.44899
chr3	106120000	106220000	0.476199	1.50835
chr3	106130000	106230000	0.557661	1.67496
chr3	106140000	106240000	0.589569	1.74022
chr3	106150000	106250000	0.608027	1.77797
chr3	106160000	106260000	0.566944	1.69394
chr3	106170000	106270000	0.510918	1.57936
chr3	106180000	106280000	0.467046	1.48963
chr3	106190000	106290000	0.459437	1.47407
chr3	106200000	106300000	0.453942	1.46283
chr3	106210000	106310000	0.451371	1.45757
chr3	106220000	106320000	0.448453	1.45161
chr3	106350000	106450000	0.432516	1.41901
chr3	106360000	106460000	0.484282	1.52488
chr3	106370000	106470000	0.504296	1.56582
chr3	106380000	106480000	0.505974	1.56925
chr3	106390000	106490000	0.507015	1.57138
chr3	106400000	106500000	0.525618	1.60942
chr3	106410000	106510000	0.52081	1.59959
chr3	106420000	106520000	0.498199	1.55335
chr3	106430000	106530000	0.496294	1.54945
chr3	106440000	106540000	0.476145	1.50824
chr3	106450000	106550000	0.440252	1.43483
chr3	106460000	106560000	0.415792	1.38481
chr3	108360000	108460000	0.415838	1.3849
chr3	108370000	108470000	0.473546	1.50293
chr3	108380000	108480000	0.509619	1.5767
chr3	108390000	108490000	0.539278	1.63736
chr3	108400000	108500000	0.573557	1.70747
chr3	108410000	108510000	0.608361	1.77865
chr3	108420000	108520000	0.624151	1.81094
chr3	108430000	108530000	0.613731	1.78963
chr3	108440000	108540000	0.613944	1.79007
chr3	108450000	108550000	0.626196	1.81513
chr3	108460000	108560000	0.632577	1.82818
chr3	108470000	108570000	0.602627	1.76692
chr3	108480000	108580000	0.560877	1.68154
chr3	108490000	108590000	0.506793	1.57092
chr3	108500000	108600000	0.432578	1.41914
chr3	108890000	108990000	0.429525	1.4129
chr3	108900000	109000000	0.454156	1.46327
chr3	108910000	109010000	0.452215	1.4593
chr3	108920000	109020000	0.433596	1.42122
chr3	109020000	109120000	0.417863	1.38904
chr3	109030000	109130000	0.421514	1.39651
chr3	109040000	109140000	0.438669	1.4316
chr3	109050000	109150000	0.46747	1.4905
chr3	109060000	109160000	0.497371	1.55165
chr3	109070000	109170000	0.530558	1.61953
chr3	109080000	109180000	0.535759	1.63016
chr3	109090000	109190000	0.502376	1.56189
chr3	109100000	109200000	0.431277	1.41648
chr3	109410000	109510000	0.451166	1.45716
chr3	109420000	109520000	0.482606	1.52146
chr3	109430000	109530000	0.487398	1.53126
chr3	109440000	109540000	0.475634	1.5072
chr3	109450000	109550000	0.475971	1.50789
chr3	109460000	109560000	0.471047	1.49782
chr3	109470000	109570000	0.454717	1.46442
chr3	109480000	109580000	0.418631	1.39061
chr3	109580000	109680000	0.45694	1.46896
chr3	109590000	109690000	0.480206	1.51655
chr3	109600000	109700000	0.46076	1.47678
chr3	109610000	109710000	0.441882	1.43817
chr3	109620000	109720000	0.415505	1.38422
chr3	110140000	110240000	0.425227	1.40411
chr3	110150000	110250000	0.495386	1.54759
chr3	110160000	110260000	0.513153	1.58393
chr3	110170000	110270000	0.520984	1.59995
chr3	110180000	110280000	0.520656	1.59928
chr3	110190000	110290000	0.493023	1.54276
chr3	110200000	110300000	0.477583	1.51118
chr3	110210000	110310000	0.428586	1.41098
chr3	110220000	110320000	0.447012	1.44866
chr3	110230000	110330000	0.446728	1.44808
chr3	110790000	110890000	0.441852	1.43811
chr3	110800000	110900000	0.473075	1.50196
chr3	110810000	110910000	0.455174	1.46535
chr3	110820000	110920000	0.45997	1.47516
chr3	110830000	110930000	0.453233	1.46138
chr3	110840000	110940000	0.453784	1.46251
chr3	110850000	110950000	0.481748	1.5197
chr3	110860000	110960000	0.550888	1.66111
chr3	110870000	110970000	0.547674	1.65453
chr3	110880000	110980000	0.549489	1.65824
chr3	110890000	110990000	0.580207	1.72107
chr3	110900000	111000000	0.606094	1.77401
chr3	110910000	111010000	0.654319	1.87264
chr3	110920000	111020000	0.687405	1.94031
chr3	110930000	111030000	0.719529	2.00601
chr3	110940000	111040000	0.71537	1.9975
chr3	110950000	111050000	0.676566	1.91814
chr3	110960000	111060000	0.644415	1.85239
chr3	110970000	111070000	0.658083	1.88034
chr3	110980000	111080000	0.66443	1.89332
chr3	110990000	111090000	0.643699	1.85092
chr3	111000000	111100000	0.643722	1.85097
chr3	111010000	111110000	0.640979	1.84536
chr3	111020000	111120000	0.630192	1.8233
chr3	111030000	111130000	0.614216	1.79062
chr3	111040000	111140000	0.621619	1.80577
chr3	111050000	111150000	0.647992	1.8597
chr3	111060000	111160000	0.663182	1.89077
chr3	111070000	111170000	0.693642	1.95307
chr3	111080000	111180000	0.721901	2.01086
chr3	111090000	111190000	0.746294	2.06075
chr3	111100000	111200000	0.771541	2.11239
chr3	111110000	111210000	0.805853	2.18256
chr3	111120000	111220000	0.851108	2.27512
chr3	111130000	111230000	0.878384	2.3309
chr3	111140000	111240000	0.936913	2.4506
chr3	111150000	111250000	0.986578	2.55218
chr3	111160000	111260000	1.05039	2.6827
chr3	111170000	111270000	1.06771	2.7181
chr3	111180000	111280000	1.0762	2.73546
chr3	111190000	111290000	1.09402	2.77191
chr3	111200000	111300000	1.08604	2.75559
chr3	111210000	111310000	1.06779	2.71827
chr3	111220000	111320000	1.08001	2.74326
chr3	111230000	111330000	1.12411	2.83345
chr3	111240000	111340000	1.12638	2.8381
chr3	111250000	111350000	1.11404	2.81287
chr3	111260000	111360000	1.08878	2.76121
chr3	111270000	111370000	1.06127	2.70495
chr3	111280000	111380000	1.03728	2.65587
chr3	111290000	111390000	1.00688	2.5937
chr3	111300000	111400000	1.00485	2.58954
chr3	111310000	111410000	1.0385	2.65837
chr3	111320000	111420000	1.0292	2.63935
chr3	111330000	111430000	1.01026	2.60062
chr3	111340000	111440000	1.01235	2.60488
chr3	111350000	111450000	1.02141	2.62341
chr3	111360000	111460000	1.02356	2.62781
chr3	111370000	111470000	0.996263	2.57199
chr3	111380000	111480000	0.975334	2.52918
chr3	111390000	111490000	0.945069	2.46728
chr3	111400000	111500000	0.894255	2.36336
chr3	111410000	111510000	0.790313	2.15078
chr3	111420000	111520000	0.724808	2.01681
chr3	111430000	111530000	0.624008	1.81065
chr3	111440000	111540000	0.531759	1.62198
chr3	111450000	111550000	0.433032	1.42007
chr3	111760000	111860000	0.426196	1.40609
chr3	111770000	111870000	0.448391	1.45148
chr3	111780000	111880000	0.451231	1.45729
chr3	111790000	111890000	0.457764	1.47065
chr3	111800000	111900000	0.4441	1.4427
chr3	111810000	111910000	0.424904	1.40344
chr3	111850000	111950000	0.455527	1.46607
chr3	111860000	111960000	0.507043	1.57144
chr3	111870000	111970000	0.535608	1.62985
chr3	111880000	111980000	0.549842	1.65897
chr3	111890000	111990000	0.564007	1.68794
chr3	111900000	112000000	0.578653	1.71789
chr3	111910000	112010000	0.575198	1.71082
chr3	111920000	112020000	0.568556	1.69724
chr3	111930000	112030000	0.559447	1.67861
chr3	111940000	112040000	0.550929	1.66119
chr3	111950000	112050000	0.491951	1.54057
chr3	111960000	112060000	0.436182	1.42651
chr3	113700000	113800000	0.431274	1.41647
chr3	113710000	113810000	0.421578	1.39664
chr3	113720000	113820000	0.419921	1.39325
chr3	113890000	113990000	0.44792	1.45052
chr3	113900000	114000000	0.48756	1.53159
chr3	113910000	114010000	0.530327	1.61905
chr3	113920000	114020000	0.554326	1.66814
chr3	113930000	114030000	0.542457	1.64386
chr3	113940000	114040000	0.564818	1.6896
chr3	113950000	114050000	0.596816	1.75504
chr3	113960000	114060000	0.589157	1.73937
chr3	113970000	114070000	0.575781	1.71202
chr3	113980000	114080000	0.555783	1.67112
chr3	113990000	114090000	0.517264	1.59234
chr3	114000000	114100000	0.492133	1.54094
chr3	114010000	114110000	0.456917	1.46892
chr3	114020000	114120000	0.422113	1.39774
chr3	114150000	114250000	0.429209	1.41225
chr3	114160000	114260000	0.513551	1.58474
chr3	114170000	114270000	0.521692	1.60139
chr3	114180000	114280000	0.556685	1.67296
chr3	114190000	114290000	0.571853	1.70398
chr3	114200000	114300000	0.551623	1.66261
chr3	114210000	114310000	0.544443	1.64793
chr3	114220000	114320000	0.518103	1.59405
chr3	114230000	114330000	0.459979	1.47518
chr3	114360000	114460000	0.477823	1.51167
chr3	114370000	114470000	0.515608	1.58895
chr3	114380000	114480000	0.542261	1.64346
chr3	114390000	114490000	0.454216	1.46339
chr3	115040000	115140000	0.445	1.44454
chr3	115050000	115150000	0.515961	1.58967
chr3	115060000	115160000	0.58448	1.72981
chr3	115070000	115170000	0.602373	1.7664
chr3	115080000	115180000	0.607015	1.7759
chr3	115090000	115190000	0.559471	1.67866
chr3	115100000	115200000	0.530271	1.61894
chr3	115110000	115210000	0.491663	1.53998
chr3	115120000	115220000	0.450295	1.45537
chr3	115130000	115230000	0.429523	1.41289
chr3	115140000	115240000	0.416322	1.38589
chr3	115440000	115540000	0.422699	1.39893
chr3	115450000	115550000	0.445068	1.44468
chr3	115460000	115560000	0.458665	1.47249
chr3	115470000	115570000	0.45694	1.46896
chr3	115480000	115580000	0.463977	1.48336
chr3	115490000	115590000	0.469219	1.49408
chr3	115500000	115600000	0.481933	1.52008
chr3	115510000	115610000	0.481364	1.51892
chr3	115520000	115620000	0.470528	1.49675
chr3	115530000	115630000	0.450736	1.45627
chr3	115540000	115640000	0.430207	1.41429
chr3	115550000	115650000	0.479163	1.51441
chr3	115560000	115660000	0.479228	1.51455
chr3	115570000	115670000	0.495618	1.54807
chr3	115580000	115680000	0.555433	1.6704
chr3	115590000	115690000	0.589818	1.74073
chr3	115600000	115700000	0.657477	1.8791
chr3	115610000	115710000	0.687685	1.94088
chr3	115620000	115720000	0.739353	2.04655
chr3	115630000	115730000	0.740125	2.04813
chr3	115640000	115740000	0.740483	2.04887
chr3	115650000	115750000	0.718709	2.00433
chr3	115660000	115760000	0.73259	2.03272
chr3	115670000	115770000	0.747786	2.0638
chr3	115680000	115780000	0.722642	2.01238
chr3	115690000	115790000	0.671077	1.90692
chr3	115700000	115800000	0.576762	1.71402
chr3	115710000	115810000	0.512571	1.58274
chr3	115720000	115820000	0.435236	1.42457
chr3	115730000	115830000	0.422277	1.39807
chr3	115740000	115840000	0.416043	1.38532
chr3	115860000	115960000	0.456442	1.46795
chr3	115870000	115970000	0.489659	1.53588
chr3	115880000	115980000	0.546264	1.65165
chr3	115890000	115990000	0.61594	1.79415
chr3	115900000	116000000	0.688281	1.9421
chr3	115910000	116010000	0.681867	1.92898
chr3	115920000	116020000	0.657561	1.87927
chr3	115930000	116030000	0.632596	1.82821
chr3	115940000	116040000	0.591106	1.74336
chr3	115950000	116050000	0.4514	1.45763
chr3	116840000	116940000	0.477772	1.51157
chr3	116850000	116950000	0.520252	1.59845
chr3	116860000	116960000	0.502916	1.56299
chr3	116870000	116970000	0.493085	1.54289
chr3	116880000	116980000	0.452221	1.45931
chr3	120900000	121000000	0.443333	1.44114
chr3	120910000	121010000	0.531583	1.62162
chr3	120920000	121020000	0.546523	1.65218
chr3	120930000	121030000	0.558966	1.67763
chr3	120940000	121040000	0.601504	1.76463
chr3	120950000	121050000	0.659429	1.88309
chr3	120960000	121060000	0.701292	1.96871
chr3	120970000	121070000	0.716165	1.99913
chr3	120980000	121080000	0.722876	2.01285
chr3	120990000	121090000	0.726589	2.02045
chr3	121000000	121100000	0.729026	2.02543
chr3	121010000	121110000	0.691292	1.94826
chr3	121020000	121120000	0.671759	1.90831
chr3	121030000	121130000	0.651767	1.86742
chr3	121040000	121140000	0.622958	1.8085
chr3	121050000	121150000	0.59914	1.75979
chr3	121060000	121160000	0.558913	1.67752
chr3	121070000	121170000	0.540333	1.63952
chr3	121080000	121180000	0.529496	1.61735
chr3	121090000	121190000	0.543387	1.64576
chr3	121100000	121200000	0.538509	1.63579
chr3	121110000	121210000	0.519734	1.59739
chr3	121120000	121220000	0.510344	1.57819
chr3	121130000	121230000	0.504382	1.56599
chr3	121140000	121240000	0.503859	1.56492
chr3	121150000	121250000	0.508218	1.57384
chr3	121160000	121260000	0.520323	1.59859
chr3	121170000	121270000	0.519356	1.59662
chr3	121180000	121280000	0.500962	1.559
chr3	121190000	121290000	0.457744	1.47061
chr3	121200000	121300000	0.437699	1.42961
chr3	121210000	121310000	0.440302	1.43494
chr3	121220000	121320000	0.466587	1.48869
chr3	121230000	121330000	0.498553	1.55407
chr3	121240000	121340000	0.522647	1.60335
chr3	121250000	121350000	0.531777	1.62202
chr3	121260000	121360000	0.544209	1.64745
chr3	121270000	121370000	0.56611	1.69224
chr3	121280000	121380000	0.576177	1.71283
chr3	121290000	121390000	0.577066	1.71464
chr3	121300000	121400000	0.583507	1.72782
chr3	121310000	121410000	0.572479	1.70526
chr3	121320000	121420000	0.534193	1.62696
chr3	121330000	121430000	0.491339	1.53932
chr3	121340000	121440000	0.443059	1.44058
chr3	121420000	121520000	0.424752	1.40313
chr3	121430000	121530000	0.486852	1.53014
chr3	121440000	121540000	0.552476	1.66435
chr3	121450000	121550000	0.606787	1.77543
chr3	121460000	121560000	0.642968	1.84943
chr3	121470000	121570000	0.680751	1.9267
chr3	121480000	121580000	0.721647	2.01034
chr3	121490000	121590000	0.76615	2.10136
chr3	121500000	121600000	0.780596	2.1309
chr3	121510000	121610000	0.78763	2.14529
chr3	121520000	121620000	0.807901	2.18675
chr3	121530000	121630000	0.841719	2.25591
chr3	121540000	121640000	0.893381	2.36157
chr3	121550000	121650000	0.930969	2.43845
chr3	121560000	121660000	0.971542	2.52143
chr3	121570000	121670000	1.00353	2.58686
chr3	121580000	121680000	1.02999	2.64097
chr3	121590000	121690000	1.03601	2.65328
chr3	121600000	121700000	1.04272	2.66699
chr3	121610000	121710000	1.0571	2.69642
chr3	121620000	121720000	1.03487	2.65095
chr3	121630000	121730000	1.00718	2.5943
chr3	121640000	121740000	0.974457	2.52739
chr3	121650000	121750000	0.948404	2.47411
chr3	121660000	121760000	0.920905	2.41786
chr3	121670000	121770000	0.897213	2.36941
chr3	121680000	121780000	0.869034	2.31178
chr3	121690000	121790000	0.836522	2.24528
chr3	121700000	121800000	0.79328	2.15685
chr3	121710000	121810000	0.716724	2.00027
chr3	121720000	121820000	0.679684	1.92452
chr3	121730000	121830000	0.630771	1.82448
chr3	121740000	121840000	0.573137	1.70661
chr3	121750000	121850000	0.506745	1.57082
chr3	121760000	121860000	0.455305	1.46562
chr3	121860000	121960000	0.422548	1.39862
chr3	121870000	121970000	0.432879	1.41975
chr3	121880000	121980000	0.437252	1.4287
chr3	121890000	121990000	0.431637	1.41721
chr3	122170000	122270000	0.435716	1.42556
chr3	122180000	122280000	0.442082	1.43858
chr3	122190000	122290000	0.430441	1.41477
chr3	122460000	122560000	0.430851	1.41561
chr3	122470000	122570000	0.43074	1.41538
chr3	122510000	122610000	0.422821	1.39918
chr3	122520000	122620000	0.447109	1.44886
chr3	122530000	122630000	0.507975	1.57334
chr3	122540000	122640000	0.543451	1.6459
chr3	122550000	122650000	0.573363	1.70707
chr3	122560000	122660000	0.572384	1.70507
chr3	122570000	122670000	0.589607	1.74029
chr3	122580000	122680000	0.593388	1.74803
chr3	122590000	122690000	0.593871	1.74902
chr3	122600000	122700000	0.603612	1.76894
chr3	122610000	122710000	0.59891	1.75932
chr3	122620000	122720000	0.591729	1.74463
chr3	122630000	122730000	0.550401	1.66011
chr3	122640000	122740000	0.521339	1.60067
chr3	122650000	122750000	0.502508	1.56216
chr3	122660000	122760000	0.533977	1.62652
chr3	122670000	122770000	0.551679	1.66272
chr3	122680000	122780000	0.564629	1.68921
chr3	122690000	122790000	0.55688	1.67336
chr3	122700000	122800000	0.459664	1.47453
chr3	124020000	124120000	0.439256	1.4328
chr3	124030000	124130000	0.462448	1.48023
chr3	124040000	124140000	0.497063	1.55102
chr3	124050000	124150000	0.504505	1.56624
chr3	124060000	124160000	0.485828	1.52804
chr3	124070000	124170000	0.459539	1.47428
chr3	124080000	124180000	0.44787	1.45041
chr3	124090000	124190000	0.437455	1.42911
chr3	124100000	124200000	0.433584	1.4212
chr3	124110000	124210000	0.438018	1.43026
chr3	124120000	124220000	0.43958	1.43346
chr3	124130000	124230000	0.419644	1.39269
chr3	124170000	124270000	0.430177	1.41423
chr3	124180000	124280000	0.454609	1.4642
chr3	124190000	124290000	0.438397	1.43104
chr3	127220000	127320000	0.442254	1.43893
chr3	127230000	127330000	0.480992	1.51815
chr3	127240000	127340000	0.506251	1.56981
chr3	127250000	127350000	0.51057	1.57865
chr3	127260000	127360000	0.547187	1.65354
chr3	127270000	127370000	0.528783	1.6159
chr3	127280000	127380000	0.534529	1.62765
chr3	127290000	127390000	0.555638	1.67082
chr3	127300000	127400000	0.527447	1.61316
chr3	127310000	127410000	0.506865	1.57107
chr3	127320000	127420000	0.501172	1.55943
chr3	127330000	127430000	0.507097	1.57154
chr3	127340000	127440000	0.511055	1.57964
chr3	127350000	127450000	0.517853	1.59354
chr3	127360000	127460000	0.504514	1.56626
chr3	127370000	127470000	0.481671	1.51954
chr3	127380000	127480000	0.442062	1.43853
chr3	127390000	127490000	0.423842	1.40127
chr3	127400000	127500000	0.441041	1.43645
chr3	127410000	127510000	0.437818	1.42986
chr3	127420000	127520000	0.437036	1.42826
chr3	127430000	127530000	0.434554	1.42318
chr3	127440000	127540000	0.458102	1.47134
chr3	127450000	127550000	0.469128	1.49389
chr3	127460000	127560000	0.465832	1.48715
chr3	127470000	127570000	0.478514	1.51309
chr3	127480000	127580000	0.493151	1.54302
chr3	127490000	127590000	0.473447	1.50272
chr3	127500000	127600000	0.429222	1.41228
chr3	127570000	127670000	0.418316	1.38997
chr3	127580000	127680000	0.515056	1.58782
chr3	127590000	127690000	0.567549	1.69518
chr3	127600000	127700000	0.612954	1.78804
chr3	127610000	127710000	0.611608	1.78529
chr3	127620000	127720000	0.612757	1.78764
chr3	127630000	127730000	0.605377	1.77255
chr3	127640000	127740000	0.597313	1.75605
chr3	127650000	127750000	0.548215	1.65564
chr3	127660000	127760000	0.478466	1.51299
chr3	127670000	127770000	0.430307	1.41449
chr3	127870000	127970000	0.417888	1.3891
chr3	127880000	127980000	0.497167	1.55124
chr3	127890000	127990000	0.525188	1.60855
chr3	127900000	128000000	0.554108	1.66769
chr3	127910000	128010000	0.587913	1.73683
chr3	127920000	128020000	0.634837	1.8328
chr3	127930000	128030000	0.667826	1.90027
chr3	127940000	128040000	0.714335	1.99539
chr3	127950000	128050000	0.731688	2.03088
chr3	127960000	128060000	0.72688	2.02104
chr3	127970000	128070000	0.710031	1.98658
chr3	127980000	128080000	0.656165	1.87642
chr3	127990000	128090000	0.619383	1.80119
chr3	128000000	128100000	0.597887	1.75723
chr3	128010000	128110000	0.562449	1.68475
chr3	128020000	128120000	0.500011	1.55705
chr3	128030000	128130000	0.434242	1.42254
chr4	3600000	3700000	0.42198	1.39746
chr4	3610000	3710000	0.448821	1.45236
chr4	3620000	3720000	0.478185	1.51241
chr4	3630000	3730000	0.498708	1.55439
chr4	3640000	3740000	0.490676	1.53796
chr4	3650000	3750000	0.458915	1.473
chr4	3660000	3760000	0.439603	1.43351
chr4	3670000	3770000	0.454345	1.46366
chr4	3680000	3780000	0.463706	1.4828
chr4	3690000	3790000	0.449444	1.45363
chr4	3700000	3800000	0.429737	1.41333
chr4	11150000	11250000	0.424174	1.40195
chr4	11160000	11260000	0.422487	1.3985
chr4	11170000	11270000	0.424295	1.4022
chr4	12140000	12240000	0.445713	1.446
chr4	12150000	12250000	0.467371	1.4903
chr4	12160000	12260000	0.481301	1.51879
chr4	12170000	12270000	0.497229	1.55136
chr4	12180000	12280000	0.526442	1.61111
chr4	12190000	12290000	0.560354	1.68047
chr4	12200000	12300000	0.591703	1.74458
chr4	12210000	12310000	0.607678	1.77725
chr4	12220000	12320000	0.623683	1.80999
chr4	12230000	12330000	0.619265	1.80095
chr4	12240000	12340000	0.598747	1.75899
chr4	12250000	12350000	0.584045	1.72892
chr4	12260000	12360000	0.596218	1.75381
chr4	12270000	12370000	0.602877	1.76743
chr4	12280000	12380000	0.605233	1.77225
chr4	12290000	12390000	0.592809	1.74684
chr4	12300000	12400000	0.578422	1.71742
chr4	12310000	12410000	0.57175	1.70377
chr4	12320000	12420000	0.557931	1.67551
chr4	12330000	12430000	0.558795	1.67728
chr4	12340000	12440000	0.568582	1.69729
chr4	12350000	12450000	0.57756	1.71566
chr4	12360000	12460000	0.547749	1.65469
chr4	12370000	12470000	0.490402	1.5374
chr4	15480000	15580000	0.434935	1.42396
chr4	15490000	15590000	0.423989	1.40157
chr4	34250000	34350000	0.419322	1.39203
chr4	34260000	34360000	0.45193	1.45872
chr4	34270000	34370000	0.47061	1.49692
chr4	34280000	34380000	0.462578	1.4805
chr4	34290000	34390000	0.426033	1.40575
chr4	34300000	34400000	0.420181	1.39378
chr4	34430000	34530000	0.420057	1.39353
chr4	34440000	34540000	0.419851	1.39311
chr4	34970000	35070000	0.426694	1.4071
chr4	34980000	35080000	0.450942	1.4567
chr4	34990000	35090000	0.441434	1.43725
chr4	35000000	35100000	0.452486	1.45985
chr4	35010000	35110000	0.434584	1.42324
chr4	35700000	35800000	0.451877	1.45861
chr4	35710000	35810000	0.479651	1.51541
chr4	35720000	35820000	0.520822	1.59962
chr4	35730000	35830000	0.58143	1.72357
chr4	35740000	35840000	0.610982	1.78401
chr4	35750000	35850000	0.603625	1.76896
chr4	35760000	35860000	0.533378	1.6253
chr4	35770000	35870000	0.445547	1.44566
chr4	45960000	46060000	0.416949	1.38717
chr4	45970000	46070000	0.44295	1.44035
chr4	45980000	46080000	0.454781	1.46455
chr4	45990000	46090000	0.454909	1.46481
chr4	46000000	46100000	0.45474	1.46447
chr4	46010000	46110000	0.460106	1.47544
chr4	46020000	46120000	0.466884	1.4893
chr4	46030000	46130000	0.461666	1.47863
chr4	46040000	46140000	0.448274	1.45124
chr4	46620000	46720000	0.462662	1.48067
chr4	46630000	46730000	0.452026	1.45891
chr4	46640000	46740000	0.434154	1.42236
chr4	46650000	46750000	0.416599	1.38646
chr4	48440000	48540000	0.420401	1.39423
chr4	48450000	48550000	0.425087	1.40382
chr4	48460000	48560000	0.421576	1.39664
chr4	50630000	50730000	0.442888	1.44022
chr4	50640000	50740000	0.494864	1.54653
chr4	50650000	50750000	0.502626	1.5624
chr4	50660000	50760000	0.490421	1.53744
chr4	50670000	50770000	0.442577	1.43959
chr4	50680000	50780000	0.42821	1.41021
chr4	50970000	51070000	0.421271	1.39601
chr4	50980000	51080000	0.469484	1.49462
chr4	50990000	51090000	0.489787	1.53614
chr4	51000000	51100000	0.552897	1.66521
chr4	51010000	51110000	0.630202	1.82332
chr4	51020000	51120000	0.700707	1.96752
chr4	51030000	51130000	0.73538	2.03843
chr4	51040000	51140000	0.742189	2.05235
chr4	51050000	51150000	0.742725	2.05345
chr4	51060000	51160000	0.734403	2.03643
chr4	51070000	51170000	0.730695	2.02885
chr4	51080000	51180000	0.704108	1.97447
chr4	51090000	51190000	0.696494	1.9589
chr4	51100000	51200000	0.694287	1.95438
chr4	51110000	51210000	0.688207	1.94195
chr4	51120000	51220000	0.671127	1.90702
chr4	51130000	51230000	0.652033	1.86797
chr4	51140000	51240000	0.64122	1.84585
chr4	51150000	51250000	0.63127	1.8255
chr4	51160000	51260000	0.612931	1.788
chr4	51170000	51270000	0.585536	1.73197
chr4	51180000	51280000	0.568174	1.69646
chr4	51190000	51290000	0.537037	1.63278
chr4	51200000	51300000	0.505601	1.56849
chr4	51210000	51310000	0.487514	1.53149
chr4	51220000	51320000	0.46859	1.49279
chr4	51230000	51330000	0.42061	1.39466
chr4	51530000	51630000	0.419062	1.3915
chr4	51540000	51640000	0.416031	1.3853
chr4	52200000	52300000	0.462987	1.48133
chr4	52210000	52310000	0.476675	1.50933
chr4	52220000	52320000	0.505114	1.56749
chr4	52230000	52330000	0.499926	1.55688
chr4	52240000	52340000	0.489719	1.536
chr4	52250000	52350000	0.492876	1.54246
chr4	52260000	52360000	0.49839	1.55374
chr4	52270000	52370000	0.481499	1.51919
chr4	52380000	52480000	0.435025	1.42414
chr4	52390000	52490000	0.444858	1.44425
chr4	52400000	52500000	0.442798	1.44004
chr4	52410000	52510000	0.44046	1.43526
chr4	52420000	52520000	0.449221	1.45318
chr4	52430000	52530000	0.474351	1.50457
chr4	52440000	52540000	0.495477	1.54778
chr4	52450000	52550000	0.514313	1.5863
chr4	52460000	52560000	0.532125	1.62273
chr4	52470000	52570000	0.541767	1.64245
chr4	52480000	52580000	0.515042	1.58779
chr4	52490000	52590000	0.470845	1.4974
chr4	52500000	52600000	0.456795	1.46867
chr4	52510000	52610000	0.441262	1.4369
chr4	52630000	52730000	0.51106	1.57965
chr4	52640000	52740000	0.50205	1.56122
chr4	52650000	52750000	0.503035	1.56324
chr4	52660000	52760000	0.493594	1.54393
chr4	52670000	52770000	0.489365	1.53528
chr4	52680000	52780000	0.470858	1.49743
chr4	52690000	52790000	0.466291	1.48809
chr4	52700000	52800000	0.454963	1.46492
chr4	52710000	52810000	0.462132	1.47958
chr4	52720000	52820000	0.465929	1.48735
chr4	52730000	52830000	0.470895	1.4975
chr4	52740000	52840000	0.452269	1.45941
chr4	52750000	52850000	0.426151	1.40599
chr4	52870000	52970000	0.421383	1.39624
chr4	52880000	52980000	0.44446	1.44344
chr4	52890000	52990000	0.434889	1.42387
chr4	52900000	53000000	0.434417	1.4229
chr4	52910000	53010000	0.430285	1.41445
chr4	52920000	53020000	0.430834	1.41557
chr4	52930000	53030000	0.437836	1.42989
chr4	52940000	53040000	0.431555	1.41705
chr4	52960000	53060000	0.435457	1.42503
chr4	53690000	53790000	0.428404	1.4106
chr4	53700000	53800000	0.426155	1.406
chr4	53710000	53810000	0.418525	1.3904
chr4	53720000	53820000	0.417964	1.38925
chr4	54780000	54880000	0.417106	1.3875
chr4	54790000	54890000	0.415625	1.38447
chr4	54800000	54900000	0.422937	1.39942
chr4	56850000	56950000	0.439844	1.434
chr4	56860000	56960000	0.458495	1.47214
chr4	56870000	56970000	0.457619	1.47035
chr4	56880000	56980000	0.451109	1.45704
chr4	56890000	56990000	0.434466	1.423
chr4	56900000	57000000	0.427794	1.40935
chr4	59320000	59420000	0.4276	1.40896
chr4	59330000	59430000	0.436789	1.42775
chr4	59340000	59440000	0.447057	1.44875
chr4	59350000	59450000	0.438796	1.43186
chr4	59360000	59460000	0.434436	1.42294
chr4	59370000	59470000	0.431644	1.41723
chr4	74270000	74370000	0.464918	1.48528
chr4	74280000	74380000	0.454338	1.46364
chr4	74290000	74390000	0.44817	1.45103
chr4	74300000	74400000	0.42563	1.40493
chr4	76270000	76370000	0.415625	1.38447
chr4	76280000	76380000	0.492251	1.54118
chr4	76290000	76390000	0.525341	1.60886
chr4	76300000	76400000	0.537721	1.63418
chr4	76310000	76410000	0.608174	1.77827
chr4	76320000	76420000	0.661927	1.8882
chr4	76330000	76430000	0.677855	1.92078
chr4	76340000	76440000	0.681041	1.92729
chr4	76350000	76450000	0.664663	1.8938
chr4	76360000	76460000	0.632931	1.8289
chr4	76370000	76470000	0.583871	1.72856
chr4	76380000	76480000	0.560061	1.67987
chr4	76390000	76490000	0.519869	1.59767
chr4	76400000	76500000	0.472822	1.50145
chr4	79030000	79130000	0.435106	1.42431
chr4	79040000	79140000	0.416361	1.38597
chr4	89790000	89890000	0.442916	1.44028
chr4	89800000	89900000	0.496139	1.54913
chr4	89810000	89910000	0.551989	1.66336
chr4	89820000	89920000	0.517207	1.59222
chr4	89830000	89930000	0.442084	1.43858
chr4	94810000	94910000	0.425821	1.40532
chr4	94860000	94960000	0.448907	1.45253
chr4	94870000	94970000	0.45233	1.45954
chr4	94880000	94980000	0.460298	1.47583
chr4	94890000	94990000	0.462741	1.48083
chr4	94900000	95000000	0.4787	1.51347
chr4	94910000	95010000	0.49805	1.55304
chr4	94920000	95020000	0.508263	1.57393
chr4	94930000	95030000	0.509699	1.57687
chr4	94940000	95040000	0.510785	1.57909
chr4	94950000	95050000	0.495387	1.54759
chr4	94960000	95060000	0.462568	1.48047
chr4	94970000	95070000	0.453439	1.4618
chr4	94980000	95080000	0.446666	1.44795
chr4	94990000	95090000	0.438729	1.43172
chr4	95000000	95100000	0.428457	1.41071
chr4	95300000	95400000	0.420193	1.39381
chr4	95310000	95410000	0.432671	1.41933
chr4	117050000	117150000	0.434765	1.42361
chr4	117060000	117160000	0.46069	1.47663
chr4	117070000	117170000	0.470017	1.49571
chr4	117080000	117180000	0.487784	1.53205
chr4	117090000	117190000	0.477456	1.51092
chr4	117100000	117200000	0.463226	1.48182
chr4	117110000	117210000	0.457478	1.47006
chr4	117120000	117220000	0.416004	1.38524
chr4	121460000	121560000	0.442071	1.43855
chr4	121470000	121570000	0.48202	1.52026
chr4	121480000	121580000	0.460447	1.47614
chr4	121910000	122010000	0.434187	1.42243
chr4	121920000	122020000	0.45794	1.47101
chr4	121930000	122030000	0.504556	1.56635
chr4	121940000	122040000	0.573683	1.70773
chr4	121950000	122050000	0.627821	1.81845
chr4	121960000	122060000	0.670074	1.90486
chr4	121970000	122070000	0.686962	1.9394
chr4	121980000	122080000	0.743442	2.05492
chr4	121990000	122090000	0.815365	2.20201
chr4	122000000	122100000	0.851504	2.27593
chr4	122010000	122110000	0.890031	2.35472
chr4	122020000	122120000	0.923029	2.42221
chr4	122030000	122130000	0.921222	2.41851
chr4	122040000	122140000	0.916258	2.40836
chr4	122050000	122150000	0.903914	2.38311
chr4	122060000	122160000	0.889001	2.35261
chr4	122070000	122170000	0.886782	2.34807
chr4	122080000	122180000	0.832764	2.2376
chr4	122090000	122190000	0.745313	2.05874
chr4	122100000	122200000	0.666577	1.89771
chr4	122110000	122210000	0.598659	1.75881
chr4	122120000	122220000	0.572806	1.70593
chr4	122130000	122230000	0.585095	1.73107
chr4	122140000	122240000	0.576258	1.71299
chr4	122150000	122250000	0.562478	1.68481
chr4	122160000	122260000	0.551271	1.66189
chr4	122170000	122270000	0.558226	1.67611
chr4	122180000	122280000	0.562111	1.68406
chr4	122190000	122290000	0.554716	1.66893
chr4	122200000	122300000	0.564955	1.68988
chr4	122210000	122310000	0.558126	1.67591
chr4	122220000	122320000	0.535619	1.62988
chr4	122230000	122330000	0.519326	1.59656
chr4	122240000	122340000	0.510592	1.57869
chr4	122250000	122350000	0.492812	1.54233
chr4	122260000	122360000	0.459568	1.47434
chr4	122380000	122480000	0.425411	1.40448
chr4	122390000	122490000	0.456331	1.46772
chr4	122400000	122500000	0.492452	1.54159
chr4	122410000	122510000	0.506773	1.57088
chr4	122420000	122520000	0.512395	1.58238
chr4	122430000	122530000	0.494516	1.54581
chr4	122440000	122540000	0.492727	1.54215
chr4	122450000	122550000	0.505165	1.56759
chr4	122460000	122560000	0.500699	1.55846
chr4	122470000	122570000	0.493963	1.54468
chr4	122480000	122580000	0.468634	1.49288
chr4	122490000	122590000	0.479462	1.51503
chr4	122500000	122600000	0.452938	1.46078
chr4	122510000	122610000	0.452453	1.45979
chr4	122520000	122620000	0.467771	1.49111
chr4	122530000	122630000	0.489754	1.53607
chr4	122540000	122640000	0.471793	1.49934
chr4	122550000	122650000	0.447504	1.44966
[truncated: 9,318 more rows]

## Sheet: Table S7
Table S7 Potential Candidate Regions Detected by FST (BJB VS LW)
Chr	Start	End	WEIGHTED_FST
chr1	29070000	29170000	0.328719
chr1	29090000	29190000	0.349677
chr1	29100000	29200000	0.397317
chr1	29110000	29210000	0.419461
chr1	29120000	29220000	0.40554
chr1	29130000	29230000	0.375451
chr1	29140000	29240000	0.348006
chr1	29150000	29250000	0.338471
chr1	29160000	29260000	0.335267
chr1	29170000	29270000	0.338415
chr1	31120000	31220000	0.360705
chr1	31130000	31230000	0.371772
chr1	31140000	31240000	0.362736
chr1	31150000	31250000	0.366389
chr1	31160000	31260000	0.357097
chr1	31170000	31270000	0.357758
chr1	31180000	31280000	0.343227
chr1	34220000	34320000	0.329325
chr1	46360000	46460000	0.333558
chr1	46380000	46480000	0.329634
chr1	46390000	46490000	0.338236
chr1	46400000	46500000	0.342334
chr1	46410000	46510000	0.344744
chr1	46420000	46520000	0.349647
chr1	46430000	46530000	0.344507
chr1	46440000	46540000	0.330572
chr1	47660000	47760000	0.344101
chr1	47670000	47770000	0.357746
chr1	47680000	47780000	0.372681
chr1	47690000	47790000	0.372031
chr1	47700000	47800000	0.369786
chr1	47710000	47810000	0.409098
chr1	47720000	47820000	0.444738
chr1	47730000	47830000	0.453021
chr1	47740000	47840000	0.482109
chr1	47750000	47850000	0.532289
chr1	47760000	47860000	0.543021
chr1	47770000	47870000	0.574738
chr1	47780000	47880000	0.585074
chr1	47790000	47890000	0.603851
chr1	47800000	47900000	0.625781
chr1	47810000	47910000	0.630349
chr1	47820000	47920000	0.604991
chr1	47830000	47930000	0.59075
chr1	47840000	47940000	0.576178
chr1	47850000	47950000	0.525268
chr1	47860000	47960000	0.455646
chr1	47870000	47970000	0.344345
chr1	47880000	47980000	0.331465
chr1	49160000	49260000	0.354421
chr1	49170000	49270000	0.352261
chr1	49180000	49280000	0.341947
chr1	49190000	49290000	0.353881
chr1	49200000	49300000	0.353398
chr1	49210000	49310000	0.34322
chr1	49410000	49510000	0.332813
chr1	49420000	49520000	0.338659
chr1	49430000	49530000	0.332253
chr1	49570000	49670000	0.357766
chr1	49920000	50020000	0.357228
chr1	49930000	50030000	0.386541
chr1	49940000	50040000	0.43613
chr1	49950000	50050000	0.449495
chr1	49960000	50060000	0.455626
chr1	49970000	50070000	0.504815
chr1	49980000	50080000	0.498982
chr1	49990000	50090000	0.484605
chr1	50000000	50100000	0.458709
chr1	50010000	50110000	0.438487
chr1	50020000	50120000	0.377733
chr1	50110000	50210000	0.359471
chr1	50120000	50220000	0.413301
chr1	50130000	50230000	0.449419
chr1	50140000	50240000	0.474372
chr1	50150000	50250000	0.549466
chr1	50160000	50260000	0.607317
chr1	50170000	50270000	0.622081
chr1	50180000	50280000	0.629519
chr1	50190000	50290000	0.61195
chr1	50200000	50300000	0.598188
chr1	50210000	50310000	0.587325
chr1	50220000	50320000	0.576416
chr1	50230000	50330000	0.564675
chr1	50240000	50340000	0.542589
chr1	50250000	50350000	0.500469
chr1	50260000	50360000	0.419353
chr1	50270000	50370000	0.381311
chr1	50280000	50380000	0.354457
chr1	50290000	50390000	0.347731
chr1	50300000	50400000	0.338011
chr1	50320000	50420000	0.333025
chr1	50330000	50430000	0.331354
chr1	50730000	50830000	0.330343
chr1	50740000	50840000	0.356847
chr1	50750000	50850000	0.414609
chr1	50760000	50860000	0.505108
chr1	50770000	50870000	0.545026
chr1	50780000	50880000	0.528748
chr1	50790000	50890000	0.524772
chr1	50800000	50900000	0.516704
chr1	50810000	50910000	0.505357
chr1	50820000	50920000	0.498646
chr1	50830000	50930000	0.472295
chr1	50840000	50940000	0.457553
chr1	50850000	50950000	0.419624
chr1	50860000	50960000	0.396378
chr1	50870000	50970000	0.362962
chr1	50990000	51090000	0.353822
chr1	51000000	51100000	0.369778
chr1	51010000	51110000	0.396238
chr1	51020000	51120000	0.414111
chr1	51030000	51130000	0.410634
chr1	51040000	51140000	0.440559
chr1	51050000	51150000	0.443366
chr1	51060000	51160000	0.463007
chr1	51170000	51270000	0.33731
chr1	51440000	51540000	0.330224
chr1	51450000	51550000	0.339518
chr1	51460000	51560000	0.342146
chr1	51470000	51570000	0.339984
chr1	51480000	51580000	0.339766
chr1	51490000	51590000	0.356977
chr1	51500000	51600000	0.35572
chr1	51510000	51610000	0.350574
chr1	51520000	51620000	0.370561
chr1	51530000	51630000	0.362649
chr1	51540000	51640000	0.329713
chr1	51570000	51670000	0.32985
chr1	51580000	51680000	0.332841
chr1	51600000	51700000	0.345602
chr1	51610000	51710000	0.365967
chr1	51620000	51720000	0.346636
chr1	51630000	51730000	0.355605
chr1	51640000	51740000	0.443572
chr1	51650000	51750000	0.456957
chr1	51660000	51760000	0.443818
chr1	51670000	51770000	0.442011
chr1	51680000	51780000	0.441011
chr1	51690000	51790000	0.468786
chr1	51700000	51800000	0.449336
chr1	51710000	51810000	0.468453
chr1	51720000	51820000	0.464545
chr1	51730000	51830000	0.532366
chr1	51740000	51840000	0.471174
chr1	51750000	51850000	0.462757
chr1	51760000	51860000	0.473431
chr1	51770000	51870000	0.456794
chr1	51780000	51880000	0.445177
chr1	51790000	51890000	0.432542
chr1	51800000	51900000	0.434553
chr1	51810000	51910000	0.418918
chr1	51820000	51920000	0.404056
chr1	52060000	52160000	0.341367
chr1	52480000	52580000	0.330052
chr1	52490000	52590000	0.379143
chr1	52500000	52600000	0.412387
chr1	52510000	52610000	0.421466
chr1	52520000	52620000	0.462468
chr1	52530000	52630000	0.491605
chr1	52540000	52640000	0.474939
chr1	52550000	52650000	0.483512
chr1	52560000	52660000	0.475362
chr1	52570000	52670000	0.457546
chr1	52580000	52680000	0.471168
chr1	52590000	52690000	0.470862
chr1	52600000	52700000	0.48989
chr1	52610000	52710000	0.498688
chr1	52620000	52720000	0.506133
chr1	52630000	52730000	0.535521
chr1	52640000	52740000	0.58544
chr1	52650000	52750000	0.606278
chr1	52660000	52760000	0.630269
chr1	52670000	52770000	0.642251
chr1	52680000	52780000	0.643134
chr1	52690000	52790000	0.648696
chr1	52700000	52800000	0.650872
chr1	52710000	52810000	0.656401
chr1	52720000	52820000	0.656833
chr1	52730000	52830000	0.650883
chr1	52740000	52840000	0.639398
chr1	52750000	52850000	0.63842
chr1	52760000	52860000	0.634679
chr1	52770000	52870000	0.64049
chr1	52780000	52880000	0.64965
chr1	52790000	52890000	0.640935
chr1	52800000	52900000	0.631016
chr1	52810000	52910000	0.610693
chr1	52820000	52920000	0.587201
chr1	52830000	52930000	0.559791
chr1	52840000	52940000	0.533352
chr1	52850000	52950000	0.519088
chr1	52860000	52960000	0.515541
chr1	52870000	52970000	0.478842
chr1	52880000	52980000	0.451835
chr1	52890000	52990000	0.47351
chr1	52900000	53000000	0.493093
chr1	52910000	53010000	0.485146
chr1	52920000	53020000	0.452537
chr1	52930000	53030000	0.444066
chr1	52940000	53040000	0.446485
chr1	52950000	53050000	0.415235
chr1	52960000	53060000	0.38383
chr1	52970000	53070000	0.367382
chr1	52980000	53080000	0.344328
chr1	53020000	53120000	0.349076
chr1	53030000	53130000	0.453768
chr1	53040000	53140000	0.453256
chr1	53050000	53150000	0.473458
chr1	53060000	53160000	0.485646
chr1	53070000	53170000	0.494386
chr1	53080000	53180000	0.514277
chr1	53090000	53190000	0.513801
chr1	53100000	53200000	0.478454
chr1	53110000	53210000	0.445754
chr1	53120000	53220000	0.397507
chr1	58880000	58980000	0.367421
chr1	58890000	58990000	0.39697
chr1	58900000	59000000	0.432657
chr1	58910000	59010000	0.453193
chr1	58920000	59020000	0.471008
chr1	58930000	59030000	0.452529
chr1	58940000	59040000	0.426482
chr1	58950000	59050000	0.422703
chr1	58960000	59060000	0.415762
chr1	59350000	59450000	0.349344
chr1	59360000	59460000	0.396869
chr1	59370000	59470000	0.422531
chr1	59380000	59480000	0.436508
chr1	59390000	59490000	0.428872
chr1	59400000	59500000	0.441871
chr1	59410000	59510000	0.460276
chr1	59420000	59520000	0.459361
chr1	59430000	59530000	0.463403
chr1	59440000	59540000	0.449267
chr1	59450000	59550000	0.444364
chr1	59460000	59560000	0.423101
chr1	59470000	59570000	0.402832
chr1	59480000	59580000	0.392716
chr1	59490000	59590000	0.370137
chr1	59500000	59600000	0.331409
chr1	59520000	59620000	0.334905
chr1	59530000	59630000	0.343005
chr1	59540000	59640000	0.369476
chr1	59550000	59650000	0.392001
chr1	59560000	59660000	0.443692
chr1	59570000	59670000	0.49705
chr1	59580000	59680000	0.494773
chr1	59590000	59690000	0.513152
chr1	59600000	59700000	0.534158
chr1	59610000	59710000	0.531976
chr1	59620000	59720000	0.531939
chr1	59630000	59730000	0.539106
chr1	59640000	59740000	0.530892
chr1	59650000	59750000	0.48195
chr1	59660000	59760000	0.447436
chr1	59670000	59770000	0.384807
chr1	59680000	59780000	0.38144
chr1	59690000	59790000	0.390534
chr1	59700000	59800000	0.332872
chr1	59710000	59810000	0.333315
chr1	59720000	59820000	0.352754
chr1	59730000	59830000	0.353064
chr1	59740000	59840000	0.400167
chr1	59750000	59850000	0.374988
chr1	59760000	59860000	0.352167
chr1	59770000	59870000	0.354875
chr1	59780000	59880000	0.351405
chr1	59790000	59890000	0.351355
chr1	59800000	59900000	0.36336
chr1	59810000	59910000	0.334463
chr1	59820000	59920000	0.329523
chr1	59830000	59930000	0.335919
chr1	59850000	59950000	0.382729
chr1	59860000	59960000	0.410755
chr1	59870000	59970000	0.425587
chr1	59880000	59980000	0.415584
chr1	59890000	59990000	0.417343
chr1	59900000	60000000	0.402508
chr1	59910000	60010000	0.444276
chr1	59920000	60020000	0.430852
chr1	59930000	60030000	0.405902
chr1	59940000	60040000	0.419564
chr1	59950000	60050000	0.381058
chr1	59960000	60060000	0.32848
chr1	60320000	60420000	0.343804
chr1	60330000	60430000	0.399985
chr1	60340000	60440000	0.425697
chr1	60350000	60450000	0.429966
chr1	60360000	60460000	0.401379
chr1	60370000	60470000	0.390557
chr1	60380000	60480000	0.369319
chr1	60390000	60490000	0.366058
chr1	60400000	60500000	0.329819
chr1	60590000	60690000	0.33022
chr1	60600000	60700000	0.343376
chr1	60610000	60710000	0.368065
chr1	60620000	60720000	0.423148
chr1	60630000	60730000	0.444009
chr1	60640000	60740000	0.473176
chr1	60650000	60750000	0.477132
chr1	60660000	60760000	0.462726
chr1	60670000	60770000	0.464042
chr1	60680000	60780000	0.458167
chr1	60690000	60790000	0.462561
chr1	60700000	60800000	0.446607
chr1	60710000	60810000	0.415614
chr1	60720000	60820000	0.345993
chr1	60730000	60830000	0.340263
chr1	60740000	60840000	0.373168
chr1	60750000	60850000	0.37649
chr1	60760000	60860000	0.385233
chr1	60770000	60870000	0.38503
chr1	60780000	60880000	0.370072
chr1	60790000	60890000	0.357992
chr1	60800000	60900000	0.330754
chr1	61170000	61270000	0.36982
chr1	61180000	61280000	0.392245
chr1	61190000	61290000	0.386396
chr1	61200000	61300000	0.437225
chr1	61210000	61310000	0.44714
chr1	61220000	61320000	0.449929
chr1	61230000	61330000	0.435592
chr1	61240000	61340000	0.378235
chr1	61250000	61350000	0.341863
chr1	61260000	61360000	0.331357
chr1	63040000	63140000	0.331497
chr1	63050000	63150000	0.332693
chr1	63320000	63420000	0.378064
chr1	63330000	63430000	0.419714
chr1	63340000	63440000	0.438433
chr1	63350000	63450000	0.451317
chr1	63360000	63460000	0.45181
chr1	63370000	63470000	0.431096
chr1	63380000	63480000	0.389301
chr1	63390000	63490000	0.355339
chr1	63400000	63500000	0.332648
chr1	64660000	64760000	0.367325
chr1	64670000	64770000	0.439897
chr1	64680000	64780000	0.434224
chr1	65380000	65480000	0.333539
chr1	65390000	65490000	0.365194
chr1	65400000	65500000	0.407638
chr1	65410000	65510000	0.368849
chr1	69250000	69350000	0.332127
chr1	69260000	69360000	0.334572
chr1	69300000	69400000	0.331845
chr1	69310000	69410000	0.341364
chr1	69450000	69550000	0.34387
chr1	69460000	69560000	0.377838
chr1	69470000	69570000	0.403048
chr1	69480000	69580000	0.402879
chr1	69490000	69590000	0.382536
chr1	69500000	69600000	0.369296
chr1	69510000	69610000	0.358562
chr1	70290000	70390000	0.329481
chr1	70300000	70400000	0.350272
chr1	70310000	70410000	0.349653
chr1	70320000	70420000	0.346481
chr1	70330000	70430000	0.337589
chr1	70340000	70440000	0.329151
chr1	70960000	71060000	0.344318
chr1	70970000	71070000	0.357895
chr1	70980000	71080000	0.364969
chr1	70990000	71090000	0.383043
chr1	71000000	71100000	0.373545
chr1	71010000	71110000	0.333289
chr1	71180000	71280000	0.342344
chr1	71190000	71290000	0.34846
chr1	71200000	71300000	0.344848
chr1	71210000	71310000	0.331022
chr1	72250000	72350000	0.354613
chr1	72260000	72360000	0.353861
chr1	72270000	72370000	0.346423
chr1	74680000	74780000	0.33243
chr1	74950000	75050000	0.328752
chr1	74960000	75060000	0.335937
chr1	74970000	75070000	0.338736
chr1	74980000	75080000	0.335505
chr1	75350000	75450000	0.344757
chr1	75360000	75460000	0.369081
chr1	75370000	75470000	0.383279
chr1	75380000	75480000	0.37652
chr1	75390000	75490000	0.385355
chr1	75400000	75500000	0.350879
chr1	75470000	75570000	0.340165
chr1	75480000	75580000	0.349745
chr1	75490000	75590000	0.347663
chr1	75500000	75600000	0.351668
chr1	75510000	75610000	0.343266
chr1	75520000	75620000	0.335596
chr1	75870000	75970000	0.339642
chr1	75880000	75980000	0.361332
chr1	75890000	75990000	0.383479
chr1	75900000	76000000	0.389651
chr1	75910000	76010000	0.420449
chr1	75920000	76020000	0.448494
chr1	75930000	76030000	0.482425
chr1	75940000	76040000	0.494182
chr1	75950000	76050000	0.476079
chr1	75970000	76070000	0.479332
chr1	75980000	76080000	0.50952
chr1	75990000	76090000	0.48181
chr1	76000000	76100000	0.48181
chr1	76010000	76110000	0.48181
chr1	76020000	76120000	0.469143
chr1	76030000	76130000	0.47294
chr1	76040000	76140000	0.43444
chr1	76050000	76150000	0.425052
chr1	76060000	76160000	0.419339
chr1	76070000	76170000	0.357285
chr1	76080000	76180000	0.340093
chr1	76090000	76190000	0.332215
chr1	76100000	76200000	0.330448
chr1	76120000	76220000	0.32959
chr1	76130000	76230000	0.329929
chr1	76530000	76630000	0.34546
chr1	76540000	76640000	0.358471
chr1	76550000	76650000	0.370834
chr1	76560000	76660000	0.376915
chr1	76570000	76670000	0.401352
chr1	76580000	76680000	0.420303
chr1	76590000	76690000	0.425712
chr1	76600000	76700000	0.425247
chr1	76610000	76710000	0.407338
chr1	76620000	76720000	0.411876
chr1	76630000	76730000	0.41827
chr1	76640000	76740000	0.443678
chr1	76650000	76750000	0.447877
chr1	76660000	76760000	0.480727
chr1	76670000	76770000	0.519047
chr1	76680000	76780000	0.548307
chr1	76690000	76790000	0.571008
chr1	76700000	76800000	0.569847
chr1	76710000	76810000	0.594204
chr1	76720000	76820000	0.598394
chr1	76730000	76830000	0.592447
chr1	76740000	76840000	0.581342
chr1	76750000	76850000	0.587058
chr1	76760000	76860000	0.549192
chr1	76770000	76870000	0.45903
chr1	76780000	76880000	0.341565
chr1	76810000	76910000	0.331114
chr1	76940000	77040000	0.336136
chr1	76950000	77050000	0.38811
chr1	76960000	77060000	0.428754
chr1	76970000	77070000	0.426002
chr1	76980000	77080000	0.432236
chr1	76990000	77090000	0.43773
chr1	77000000	77100000	0.437363
chr1	77010000	77110000	0.448653
chr1	77020000	77120000	0.459318
chr1	77030000	77130000	0.46845
chr1	77040000	77140000	0.481566
chr1	77050000	77150000	0.477096
chr1	77060000	77160000	0.454448
chr1	77070000	77170000	0.466441
chr1	77080000	77180000	0.468176
chr1	77090000	77190000	0.492603
chr1	77100000	77200000	0.523951
chr1	77110000	77210000	0.521758
chr1	77120000	77220000	0.506118
chr1	77130000	77230000	0.505843
chr1	77140000	77240000	0.498358
chr1	77150000	77250000	0.492249
chr1	77160000	77260000	0.50587
chr1	77170000	77270000	0.510247
chr1	77180000	77280000	0.522316
chr1	77190000	77290000	0.50903
chr1	77200000	77300000	0.480641
chr1	77210000	77310000	0.469996
chr1	77220000	77320000	0.478822
chr1	77230000	77330000	0.466192
chr1	77240000	77340000	0.465755
chr1	77250000	77350000	0.485597
chr1	77260000	77360000	0.475758
chr1	77270000	77370000	0.464658
chr1	77280000	77380000	0.466741
chr1	77290000	77390000	0.473233
chr1	77300000	77400000	0.451706
chr1	77310000	77410000	0.445194
chr1	77320000	77420000	0.41792
chr1	77330000	77430000	0.454495
chr1	77340000	77440000	0.462673
chr1	77350000	77450000	0.447608
chr1	77360000	77460000	0.445512
chr1	77370000	77470000	0.485613
chr1	77380000	77480000	0.486306
chr1	77390000	77490000	0.469332
chr1	77400000	77500000	0.458941
chr1	77410000	77510000	0.452818
chr1	77420000	77520000	0.460591
chr1	77430000	77530000	0.438126
chr1	77440000	77540000	0.426945
chr1	77450000	77550000	0.419192
chr1	77460000	77560000	0.413808
chr1	77470000	77570000	0.363789
chr1	77480000	77580000	0.33148
chr1	77680000	77780000	0.349894
chr1	77690000	77790000	0.359081
chr1	77700000	77800000	0.357256
chr1	77710000	77810000	0.361573
chr1	77720000	77820000	0.364568
chr1	77730000	77830000	0.370323
chr1	77740000	77840000	0.351547
chr1	77750000	77850000	0.344276
chr1	77760000	77860000	0.342397
chr1	77770000	77870000	0.333822
chr1	77900000	78000000	0.329391
chr1	77910000	78010000	0.340346
chr1	77920000	78020000	0.338676
chr1	77930000	78030000	0.359839
chr1	77940000	78040000	0.369899
chr1	77950000	78050000	0.358261
chr1	77960000	78060000	0.353512
chr1	77970000	78070000	0.3616
chr1	77980000	78080000	0.357555
chr1	77990000	78090000	0.33258
chr1	79840000	79940000	0.333038
chr1	79850000	79950000	0.345643
chr1	79860000	79960000	0.357205
chr1	79870000	79970000	0.356225
chr1	79880000	79980000	0.339236
chr1	96330000	96430000	0.344172
chr1	96340000	96440000	0.351767
chr1	96350000	96450000	0.358834
chr1	96360000	96460000	0.375206
chr1	96370000	96470000	0.380978
chr1	96380000	96480000	0.38691
chr1	96390000	96490000	0.380212
chr1	96400000	96500000	0.36899
chr1	96410000	96510000	0.340678
chr1	110860000	110960000	0.387804
chr1	110870000	110970000	0.441269
chr1	110880000	110980000	0.444596
chr1	110890000	110990000	0.470756
chr1	110900000	111000000	0.498326
chr1	110910000	111010000	0.515794
chr1	110920000	111020000	0.51828
chr1	110930000	111030000	0.518693
chr1	110940000	111040000	0.538145
chr1	110950000	111050000	0.542829
chr1	110960000	111060000	0.447473
chr1	111410000	111510000	0.353516
chr1	111420000	111520000	0.356929
chr1	111430000	111530000	0.36217
chr1	111440000	111540000	0.363272
chr1	111450000	111550000	0.391476
chr1	111460000	111560000	0.425175
chr1	111470000	111570000	0.43919
chr1	111480000	111580000	0.455253
chr1	111490000	111590000	0.46822
chr1	111500000	111600000	0.480211
chr1	111510000	111610000	0.480673
chr1	111520000	111620000	0.474993
chr1	111530000	111630000	0.471826
chr1	111540000	111640000	0.438237
chr1	111550000	111650000	0.400649
chr1	111560000	111660000	0.341309
chr1	112140000	112240000	0.331468
chr1	112150000	112250000	0.354859
chr1	112160000	112260000	0.385257
chr1	112170000	112270000	0.399015
chr1	112180000	112280000	0.407293
chr1	112190000	112290000	0.414027
chr1	112200000	112300000	0.41892
chr1	112210000	112310000	0.419221
chr1	112220000	112320000	0.414871
chr1	112230000	112330000	0.411318
chr1	112240000	112340000	0.402597
chr1	112250000	112350000	0.39673
chr1	112260000	112360000	0.387077
chr1	112270000	112370000	0.366139
chr1	112280000	112380000	0.345577
chr1	117490000	117590000	0.333242
chr1	117500000	117600000	0.339118
chr1	117510000	117610000	0.346422
chr1	117520000	117620000	0.348119
chr1	117530000	117630000	0.350583
chr1	117540000	117640000	0.34984
chr1	117550000	117650000	0.347879
chr1	117560000	117660000	0.349003
chr1	117570000	117670000	0.349957
chr1	117580000	117680000	0.350813
chr1	117590000	117690000	0.348031
chr1	117600000	117700000	0.346824
chr1	117610000	117710000	0.345593
chr1	117620000	117720000	0.346541
chr1	117630000	117730000	0.350943
chr1	117640000	117740000	0.386828
chr1	117650000	117750000	0.41134
chr1	117660000	117760000	0.429136
chr1	117670000	117770000	0.458632
chr1	117680000	117780000	0.448103
chr1	117690000	117790000	0.443004
chr1	117700000	117800000	0.423406
chr1	117710000	117810000	0.393495
chr1	117720000	117820000	0.370772
chr1	117730000	117830000	0.337302
chr1	117920000	118020000	0.336591
chr1	117930000	118030000	0.343438
chr1	117940000	118040000	0.36043
chr1	118280000	118380000	0.347821
chr1	118290000	118390000	0.356906
chr1	118300000	118400000	0.337312
chr1	119310000	119410000	0.374734
chr1	119320000	119420000	0.437273
chr1	119330000	119430000	0.369744
chr1	119340000	119440000	0.415219
chr1	119350000	119450000	0.454328
chr1	119360000	119460000	0.48824
chr1	119370000	119470000	0.499358
chr1	119380000	119480000	0.47686
chr1	119390000	119490000	0.466277
chr1	119400000	119500000	0.46459
chr1	119410000	119510000	0.470983
chr1	119420000	119520000	0.475286
chr1	119430000	119530000	0.493651
chr1	119440000	119540000	0.485842
chr1	119450000	119550000	0.475944
chr1	119460000	119560000	0.45251
chr1	119470000	119570000	0.429751
chr1	119480000	119580000	0.435405
chr1	119490000	119590000	0.4337
chr1	119500000	119600000	0.427803
chr1	119510000	119610000	0.404409
chr1	119520000	119620000	0.368564
chr1	119530000	119630000	0.342017
chr1	120720000	120820000	0.357251
chr1	120730000	120830000	0.361602
chr1	120740000	120840000	0.374362
chr1	120750000	120850000	0.394701
chr1	120760000	120860000	0.395841
chr1	120770000	120870000	0.39274
chr1	120780000	120880000	0.389766
chr1	120790000	120890000	0.384973
chr1	120800000	120900000	0.383193
chr1	120810000	120910000	0.379731
chr1	120820000	120920000	0.369112
chr1	120830000	120930000	0.363954
chr1	120840000	120940000	0.343769
chr1	121880000	121980000	0.3491
chr1	121890000	121990000	0.337655
chr1	121900000	122000000	0.335494
chr1	121910000	122010000	0.350894
chr1	121920000	122020000	0.379545
chr1	121930000	122030000	0.370331
chr1	121940000	122040000	0.374866
chr1	121950000	122050000	0.384154
chr1	121960000	122060000	0.393119
chr1	121970000	122070000	0.393304
chr1	121980000	122080000	0.397493
chr1	121990000	122090000	0.45142
chr1	122000000	122100000	0.439218
chr1	122010000	122110000	0.423384
chr1	122020000	122120000	0.43026
chr1	122030000	122130000	0.431697
chr1	122040000	122140000	0.445437
chr1	122050000	122150000	0.453829
chr1	122060000	122160000	0.467329
chr1	122070000	122170000	0.447429
chr1	122080000	122180000	0.43337
chr1	122090000	122190000	0.391066
chr1	122100000	122200000	0.360268
chr1	122110000	122210000	0.364629
chr1	122120000	122220000	0.353727
chr1	122130000	122230000	0.366783
chr1	122140000	122240000	0.369816
chr1	122150000	122250000	0.374006
chr1	122160000	122260000	0.38407
chr1	122170000	122270000	0.395265
chr1	122180000	122280000	0.407326
chr1	122190000	122290000	0.430961
chr1	122200000	122300000	0.429711
chr1	122210000	122310000	0.429891
chr1	122220000	122320000	0.42345
chr1	122230000	122330000	0.413144
chr1	122240000	122340000	0.417387
chr1	122250000	122350000	0.401721
chr1	122260000	122360000	0.407951
chr1	122270000	122370000	0.387049
chr1	122280000	122380000	0.368979
chr1	122290000	122390000	0.349693
chr1	122300000	122400000	0.382001
chr1	122310000	122410000	0.398741
chr1	122320000	122420000	0.385342
chr1	122330000	122430000	0.373157
chr1	122340000	122440000	0.345247
chr1	122350000	122450000	0.348031
chr1	122400000	122500000	0.369474
chr1	122410000	122510000	0.376171
chr1	122420000	122520000	0.382891
chr1	122430000	122530000	0.39038
chr1	122440000	122540000	0.395051
chr1	122450000	122550000	0.413947
chr1	122460000	122560000	0.419379
chr1	122470000	122570000	0.42581
chr1	122480000	122580000	0.442511
chr1	122490000	122590000	0.452373
chr1	122500000	122600000	0.450396
chr1	122510000	122610000	0.443084
chr1	122520000	122620000	0.441201
chr1	122530000	122630000	0.436857
chr1	122540000	122640000	0.431049
chr1	122550000	122650000	0.39899
chr1	122560000	122660000	0.380633
chr1	122570000	122670000	0.352681
chr1	123260000	123360000	0.329514
chr1	126050000	126150000	0.335716
chr1	126060000	126160000	0.331154
chr1	126070000	126170000	0.3302
chr1	126170000	126270000	0.330782
chr1	132400000	132500000	0.329129
chr1	132410000	132510000	0.329708
chr1	132420000	132520000	0.368582
chr1	132430000	132530000	0.370137
chr1	132440000	132540000	0.342053
chr1	132450000	132550000	0.336268
chr1	132490000	132590000	0.373702
chr1	132500000	132600000	0.393525
chr1	132510000	132610000	0.381591
chr1	132520000	132620000	0.393405
chr1	132530000	132630000	0.42398
chr1	132540000	132640000	0.424491
chr1	132550000	132650000	0.423777
chr1	132560000	132660000	0.419553
chr1	132570000	132670000	0.413711
chr1	132580000	132680000	0.406993
chr1	132590000	132690000	0.371758
chr1	132600000	132700000	0.35076
chr1	132610000	132710000	0.353359
chr1	134450000	134550000	0.358884
chr1	134460000	134560000	0.363171
chr1	134470000	134570000	0.362133
chr1	134480000	134580000	0.368287
chr1	134490000	134590000	0.379423
chr1	134500000	134600000	0.383107
chr1	134510000	134610000	0.381667
chr1	134520000	134620000	0.370671
chr1	134530000	134630000	0.361226
chr1	134540000	134640000	0.337482
chr1	134660000	134760000	0.338012
chr1	134670000	134770000	0.355413
chr1	134680000	134780000	0.375777
chr1	134690000	134790000	0.377734
chr1	134700000	134800000	0.390935
chr1	134710000	134810000	0.375458
chr1	134720000	134820000	0.357436
chr1	134730000	134830000	0.347423
chr1	134740000	134840000	0.356446
chr1	134750000	134850000	0.377823
chr1	134760000	134860000	0.377958
chr1	134770000	134870000	0.363848
chr1	134780000	134880000	0.355563
chr1	134790000	134890000	0.362994
chr1	134800000	134900000	0.362318
chr1	134810000	134910000	0.371366
chr1	134820000	134920000	0.384543
chr1	134830000	134930000	0.382562
chr1	134840000	134940000	0.353603
chr1	134850000	134950000	0.329736
chr1	140690000	140790000	0.33257
chr1	140710000	140810000	0.331806
chr1	140720000	140820000	0.336339
chr1	140740000	140840000	0.330963
chr1	140750000	140850000	0.335833
chr1	141340000	141440000	0.351271
chr1	141350000	141450000	0.363649
chr1	141360000	141460000	0.358003
chr1	141370000	141470000	0.401998
chr1	141380000	141480000	0.407386
chr1	141390000	141490000	0.402503
chr1	141400000	141500000	0.385968
chr1	141410000	141510000	0.393524
chr1	141420000	141520000	0.376521
chr1	141430000	141530000	0.369097
chr1	141440000	141540000	0.345849
chr1	141450000	141550000	0.329003
chr1	143560000	143660000	0.357579
chr1	143570000	143670000	0.35926
chr1	143580000	143680000	0.364834
chr1	143590000	143690000	0.375163
chr1	143600000	143700000	0.386526
chr1	143610000	143710000	0.396226
chr1	143620000	143720000	0.408276
chr1	143630000	143730000	0.3941
chr1	143640000	143740000	0.367041
chr1	143680000	143780000	0.373201
chr1	143690000	143790000	0.40643
chr1	143700000	143800000	0.41419
chr1	143710000	143810000	0.431872
chr1	143720000	143820000	0.454199
chr1	143730000	143830000	0.464582
chr1	143740000	143840000	0.470959
chr1	143750000	143850000	0.475091
chr1	143760000	143860000	0.475389
chr1	143770000	143870000	0.472423
chr1	143780000	143880000	0.454663
chr1	143790000	143890000	0.434212
chr1	143800000	143900000	0.427006
chr1	143810000	143910000	0.405415
chr1	143820000	143920000	0.363021
chr1	143830000	143930000	0.343268
chr1	144800000	144900000	0.336921
chr1	144810000	144910000	0.342681
chr1	144820000	144920000	0.34431
chr1	144830000	144930000	0.341211
chr1	144840000	144940000	0.331807
chr1	144850000	144950000	0.349557
chr1	144860000	144960000	0.359576
chr1	144870000	144970000	0.380366
chr1	144880000	144980000	0.346994
chr1	145510000	145610000	0.33173
chr1	145520000	145620000	0.35432
chr1	145530000	145630000	0.398378
chr1	145540000	145640000	0.436615
chr1	145550000	145650000	0.468704
chr1	145560000	145660000	0.472491
chr1	145570000	145670000	0.452095
chr1	145580000	145680000	0.431277
chr1	145590000	145690000	0.418606
chr1	146570000	146670000	0.370139
chr1	146580000	146680000	0.402134
chr1	146590000	146690000	0.40154
chr1	146600000	146700000	0.399379
chr1	146610000	146710000	0.397996
chr1	146620000	146720000	0.407632
chr1	146630000	146730000	0.404997
chr1	146640000	146740000	0.406357
chr1	146650000	146750000	0.440227
chr1	146660000	146760000	0.380452
chr1	146710000	146810000	0.349898
chr1	146720000	146820000	0.398992
chr1	146730000	146830000	0.395298
chr1	146740000	146840000	0.385765
chr1	146750000	146850000	0.383448
chr1	146760000	146860000	0.376427
chr1	146770000	146870000	0.349799
chr1	162540000	162640000	0.370663
chr1	162550000	162650000	0.463385
chr1	162560000	162660000	0.436363
chr1	162570000	162670000	0.413936
chr1	162580000	162680000	0.399543
chr1	162590000	162690000	0.399721
chr1	162600000	162700000	0.395359
chr1	162610000	162710000	0.38687
chr1	162620000	162720000	0.368899
chr1	162630000	162730000	0.356973
chr1	165070000	165170000	0.32998
chr1	165080000	165180000	0.336673
chr1	165090000	165190000	0.342215
chr1	165100000	165200000	0.351481
chr1	165110000	165210000	0.33408
chr1	165390000	165490000	0.343405
chr1	165400000	165500000	0.389378
chr1	165410000	165510000	0.388688
chr1	165420000	165520000	0.389677
chr1	165430000	165530000	0.388376
chr1	165440000	165540000	0.391617
chr1	165450000	165550000	0.385973
chr1	165460000	165560000	0.370134
chr1	165470000	165570000	0.360336
chr1	165480000	165580000	0.333151
chr1	165740000	165840000	0.342555
chr1	165750000	165850000	0.400932
chr1	165760000	165860000	0.436088
chr1	165770000	165870000	0.422033
chr1	165780000	165880000	0.394479
chr1	165790000	165890000	0.381241
chr1	165800000	165900000	0.352837
chr1	165810000	165910000	0.351654
chr1	165820000	165920000	0.349902
chr1	168950000	169050000	0.376207
chr1	168960000	169060000	0.441839
chr1	168970000	169070000	0.44673
chr1	168980000	169080000	0.460783
chr1	168990000	169090000	0.483656
chr1	169000000	169100000	0.497805
chr1	169010000	169110000	0.499887
chr1	169020000	169120000	0.500419
chr1	169030000	169130000	0.497825
chr1	169040000	169140000	0.485923
chr1	169050000	169150000	0.466134
chr1	169060000	169160000	0.441655
chr1	169070000	169170000	0.433749
chr1	169080000	169180000	0.414217
chr1	169090000	169190000	0.391753
chr1	169200000	169300000	0.336958
chr1	169210000	169310000	0.422702
chr1	169220000	169320000	0.459545
chr1	169230000	169330000	0.444739
chr1	169240000	169340000	0.449111
chr1	169250000	169350000	0.409412
chr1	169260000	169360000	0.410873
chr1	169270000	169370000	0.434588
chr1	169280000	169380000	0.438764
chr1	169290000	169390000	0.441426
chr1	169300000	169400000	0.426633
chr1	169310000	169410000	0.374992
chr1	169350000	169450000	0.35559
chr1	169360000	169460000	0.333576
chr1	169470000	169570000	0.361178
chr1	169480000	169580000	0.408353
chr1	169490000	169590000	0.421619
chr1	169500000	169600000	0.452074
chr1	169510000	169610000	0.477867
chr1	169520000	169620000	0.483066
chr1	169530000	169630000	0.478449
chr1	169540000	169640000	0.486121
chr1	169550000	169650000	0.436559
chr1	169560000	169660000	0.413304
chr1	169570000	169670000	0.360098
chr1	169580000	169680000	0.353082
chr1	169590000	169690000	0.339623
chr1	169600000	169700000	0.339042
chr1	172080000	172180000	0.32875
chr1	172090000	172190000	0.331566
chr1	173170000	173270000	0.336612
chr1	173180000	173280000	0.33117
chr1	173190000	173290000	0.330024
chr1	173200000	173300000	0.329233
chr1	173210000	173310000	0.33919
chr1	173220000	173320000	0.344506
chr1	173230000	173330000	0.346735
chr1	173240000	173340000	0.345493
chr1	173250000	173350000	0.340629
chr1	173260000	173360000	0.340535
chr1	173270000	173370000	0.334182
chr1	173280000	173380000	0.329222
chr1	173380000	173480000	0.331261
chr1	173390000	173490000	0.350406
chr1	173400000	173500000	0.354537
chr1	173410000	173510000	0.345554
chr1	173420000	173520000	0.348108
chr1	173430000	173530000	0.341451
chr1	173440000	173540000	0.347631
chr1	173450000	173550000	0.353435
chr1	173460000	173560000	0.34964
chr1	173470000	173570000	0.344832
chr1	173480000	173580000	0.342288
chr1	173490000	173590000	0.333267
chr1	173500000	173600000	0.343108
chr1	173510000	173610000	0.399808
chr1	173520000	173620000	0.42277
chr1	173530000	173630000	0.460403
chr1	173540000	173640000	0.477468
chr1	173550000	173650000	0.477604
chr1	173560000	173660000	0.498772
chr1	173570000	173670000	0.495134
chr1	173580000	173680000	0.489231
chr1	173590000	173690000	0.499043
chr1	173600000	173700000	0.486362
chr1	173610000	173710000	0.450934
chr1	173620000	173720000	0.431778
chr1	173630000	173730000	0.410239
chr1	173640000	173740000	0.387463
chr1	173650000	173750000	0.380957
chr1	173660000	173760000	0.358412
chr1	173670000	173770000	0.351978
chr1	173680000	173780000	0.351169
chr1	173690000	173790000	0.347031
chr1	173700000	173800000	0.349535
chr1	173710000	173810000	0.349101
chr1	173720000	173820000	0.333696
chr1	178600000	178700000	0.330651
chr1	178610000	178710000	0.37124
chr1	178620000	178720000	0.387427
chr1	178630000	178730000	0.403499
chr1	178640000	178740000	0.42437
chr1	178650000	178750000	0.425698
chr1	178660000	178760000	0.419499
chr1	178670000	178770000	0.414277
chr1	178680000	178780000	0.409411
chr1	178690000	178790000	0.398184
chr1	178700000	178800000	0.391268
chr1	178710000	178810000	0.366445
chr1	178720000	178820000	0.335317
chr1	179000000	179100000	0.328967
chr1	179010000	179110000	0.330075
chr1	179030000	179130000	0.333247
chr1	179040000	179140000	0.333086
chr1	182040000	182140000	0.342661
chr1	182050000	182150000	0.395699
chr1	182060000	182160000	0.422753
chr1	182070000	182170000	0.408758
chr1	182080000	182180000	0.4177
chr1	182090000	182190000	0.436719
chr1	182100000	182200000	0.43742
chr1	182110000	182210000	0.432175
chr1	182120000	182220000	0.429601
chr1	182130000	182230000	0.42721
chr1	182140000	182240000	0.431661
chr1	182150000	182250000	0.468351
chr1	182160000	182260000	0.451027
chr1	182170000	182270000	0.45636
chr1	182180000	182280000	0.448618
chr1	182190000	182290000	0.424742
chr1	182200000	182300000	0.396979
chr1	182210000	182310000	0.398333
chr1	182220000	182320000	0.386031
chr1	182230000	182330000	0.378012
chr1	182240000	182340000	0.374084
chr1	182780000	182880000	0.331232
chr1	187760000	187860000	0.34123
chr1	187770000	187870000	0.357673
chr1	187780000	187880000	0.351414
chr1	187790000	187890000	0.349124
chr1	187810000	187910000	0.355625
chr1	187820000	187920000	0.382178
chr1	187830000	187930000	0.369074
chr1	187840000	187940000	0.359182
chr1	187850000	187950000	0.335687
chr1	188320000	188420000	0.356643
chr1	188330000	188430000	0.376056
chr1	188340000	188440000	0.388134
chr1	188350000	188450000	0.407294
chr1	188360000	188460000	0.414544
chr1	188370000	188470000	0.415116
chr1	188380000	188480000	0.406421
chr1	188390000	188490000	0.387632
chr1	188400000	188500000	0.357107
chr1	188410000	188510000	0.349118
chr1	188800000	188900000	0.328393
chr1	188810000	188910000	0.33829
chr1	188820000	188920000	0.33406
chr1	188830000	188930000	0.332629
chr1	188840000	188940000	0.335292
chr1	188850000	188950000	0.347125
chr1	188860000	188960000	0.378051
chr1	188870000	188970000	0.388617
chr1	188880000	188980000	0.361994
chr1	188890000	188990000	0.334772
chr1	190760000	190860000	0.3283
chr1	190770000	190870000	0.332771
chr1	190780000	190880000	0.336007
chr1	190790000	190890000	0.328283
chr1	190810000	190910000	0.329125
chr1	192520000	192620000	0.331696
chr1	192530000	192630000	0.33559
chr1	192540000	192640000	0.333601
chr1	192550000	192650000	0.333469
chr1	192560000	192660000	0.339064
chr1	192570000	192670000	0.364799
chr1	192580000	192680000	0.370003
chr1	192590000	192690000	0.378948
chr1	192600000	192700000	0.379669
chr1	192610000	192710000	0.381104
chr1	192620000	192720000	0.380983
chr1	192630000	192730000	0.380193
chr1	192640000	192740000	0.366692
chr1	192650000	192750000	0.339228
chr1	193070000	193170000	0.352786
chr1	193080000	193180000	0.410945
chr1	193090000	193190000	0.450084
chr1	193100000	193200000	0.482382
chr1	193110000	193210000	0.479895
chr1	193120000	193220000	0.491078
chr1	193130000	193230000	0.500553
chr1	193140000	193240000	0.509754
chr1	193150000	193250000	0.518548
chr1	193160000	193260000	0.511732
chr1	193170000	193270000	0.434767
chr1	193180000	193280000	0.376781
chr1	193210000	193310000	0.358334
chr1	193220000	193320000	0.400105
chr1	193230000	193330000	0.362042
chr1	193240000	193340000	0.338889
chr1	202780000	202880000	0.328529
chr1	202790000	202890000	0.360474
chr1	202800000	202900000	0.360875
chr1	202810000	202910000	0.369114
chr1	202820000	202920000	0.399736
chr1	202830000	202930000	0.405288
chr1	202840000	202940000	0.374581
chr1	202850000	202950000	0.339527
chr1	203030000	203130000	0.332835
chr1	203040000	203140000	0.328339
chr1	206060000	206160000	0.344429
chr1	206070000	206170000	0.34003
chr1	206080000	206180000	0.332774
chr1	206090000	206190000	0.330732
chr1	206100000	206200000	0.328942
chr1	206110000	206210000	0.337962
chr1	206120000	206220000	0.328606
chr1	206130000	206230000	0.334062
chr1	206180000	206280000	0.338204
chr1	206190000	206290000	0.369941
chr1	206200000	206300000	0.369395
chr1	206210000	206310000	0.372913
chr1	206220000	206320000	0.372163
chr1	206230000	206330000	0.360696
chr1	206240000	206340000	0.37109
chr1	206250000	206350000	0.372863
chr1	206260000	206360000	0.375055
chr1	206270000	206370000	0.362732
chr1	206280000	206380000	0.352287
chr1	206290000	206390000	0.343447
chr1	206300000	206400000	0.337255
chr1	207030000	207130000	0.333209
chr1	207040000	207140000	0.340533
chr1	207050000	207150000	0.349849
chr1	207060000	207160000	0.358184
chr1	207070000	207170000	0.342077
chr1	207080000	207180000	0.336854
chr1	207090000	207190000	0.333382
chr1	207100000	207200000	0.331013
chr1	218810000	218910000	0.353029
chr1	218820000	218920000	0.367247
chr1	218830000	218930000	0.36994
chr1	218840000	218940000	0.37486
chr1	218850000	218950000	0.395015
chr1	218860000	218960000	0.400408
chr1	218870000	218970000	0.413014
chr1	218880000	218980000	0.418396
chr1	218890000	218990000	0.417481
chr1	218900000	219000000	0.410794
chr1	218910000	219010000	0.393193
chr1	218920000	219020000	0.381791
chr1	218930000	219030000	0.377446
chr1	218940000	219040000	0.370999
chr1	222960000	223060000	0.328374
chr1	222970000	223070000	0.341496
chr1	222980000	223080000	0.369579
chr1	222990000	223090000	0.362862
chr1	223000000	223100000	0.352173
chr1	223010000	223110000	0.355446
chr1	223020000	223120000	0.35888
chr1	223030000	223130000	0.349735
chr1	223040000	223140000	0.337757
chr1	226620000	226720000	0.352039
chr1	226630000	226730000	0.375306
chr1	226640000	226740000	0.387626
chr1	226650000	226750000	0.384194
chr1	226660000	226760000	0.388286
chr1	226670000	226770000	0.388991
chr1	226680000	226780000	0.396366
chr1	226690000	226790000	0.365792
chr1	226700000	226800000	0.354319
chr1	226710000	226810000	0.34799
chr1	246640000	246740000	0.346722
chr1	246680000	246780000	0.341495
chr1	246690000	246790000	0.366908
chr1	246700000	246800000	0.367017
chr1	246710000	246810000	0.376326
chr1	246720000	246820000	0.378109
chr1	246730000	246830000	0.343238
chr1	246750000	246850000	0.344248
chr1	246760000	246860000	0.341107
chr1	246770000	246870000	0.339353
chr1	246990000	247090000	0.353414
chr1	247000000	247100000	0.356111
chr1	247010000	247110000	0.352882
chr1	247020000	247120000	0.340282
chr1	247630000	247730000	0.35372
chr1	247640000	247740000	0.383085
chr1	247650000	247750000	0.385362
chr1	247660000	247760000	0.39413
chr1	247670000	247770000	0.386331
chr1	247680000	247780000	0.367769
chr1	247690000	247790000	0.350825
chr1	247700000	247800000	0.339634
chr1	248300000	248400000	0.331736
chr1	248310000	248410000	0.359511
chr1	248320000	248420000	0.35576
chr1	248330000	248430000	0.350617
chr1	248340000	248440000	0.35991
chr1	248350000	248450000	0.371745
chr1	248360000	248460000	0.344572
chr1	248530000	248630000	0.351675
chr1	248540000	248640000	0.355505
chr1	248550000	248650000	0.339892
chr1	255270000	255370000	0.330776
chr1	255280000	255380000	0.331028
chr1	255290000	255390000	0.333047
chr1	255300000	255400000	0.331308
chr1	255310000	255410000	0.334983
chr1	255320000	255420000	0.336874
chr1	255330000	255430000	0.339614
chr1	255340000	255440000	0.340728
chr1	255350000	255450000	0.338866
chr1	255360000	255460000	0.335863
chr1	255370000	255470000	0.332286
chr1	255380000	255480000	0.33368
chr1	255390000	255490000	0.330564
chr2	1370000	1470000	0.404963
chr2	1380000	1480000	0.409471
chr2	1390000	1490000	0.416004
chr2	1400000	1500000	0.403173
chr2	1410000	1510000	0.389483
chr2	1420000	1520000	0.409813
chr2	1430000	1530000	0.412809
chr2	1440000	1540000	0.405067
chr2	1450000	1550000	0.403669
chr2	1460000	1560000	0.360853
chr2	1580000	1680000	0.343814
chr2	1590000	1690000	0.348587
chr2	1600000	1700000	0.369314
chr2	1610000	1710000	0.426119
chr2	1620000	1720000	0.446854
chr2	1630000	1730000	0.5162
chr2	1640000	1740000	0.511528
chr2	1650000	1750000	0.524736
chr2	1660000	1760000	0.5164
chr2	1670000	1770000	0.514805
chr2	1680000	1780000	0.505919
chr2	1690000	1790000	0.503359
chr2	1700000	1800000	0.481111
chr2	1710000	1810000	0.460876
chr2	1720000	1820000	0.448039
chr2	1730000	1830000	0.405378
chr2	1740000	1840000	0.386957
chr2	1750000	1850000	0.350121
chr2	1770000	1870000	0.338086
chr2	2140000	2240000	0.340467
chr2	2150000	2250000	0.360953
chr2	2160000	2260000	0.353828
chr2	2870000	2970000	0.336052
chr2	2880000	2980000	0.350886
chr2	2890000	2990000	0.423273
chr2	2900000	3000000	0.439546
chr2	2910000	3010000	0.465004
chr2	2920000	3020000	0.50281
chr2	2930000	3030000	0.550374
chr2	2940000	3040000	0.581666
chr2	2950000	3050000	0.525732
chr2	2960000	3060000	0.522669
chr2	2970000	3070000	0.559583
chr2	2980000	3080000	0.562791
chr2	2990000	3090000	0.529026
chr2	3000000	3100000	0.552999
chr2	3010000	3110000	0.563576
chr2	3020000	3120000	0.587911
chr2	3030000	3130000	0.599145
chr2	3040000	3140000	0.586996
chr2	3050000	3150000	0.583581
chr2	3060000	3160000	0.579713
chr2	3070000	3170000	0.569549
chr2	3080000	3180000	0.617142
chr2	3090000	3190000	0.641955
chr2	3100000	3200000	0.639585
chr2	3110000	3210000	0.600513
chr2	3120000	3220000	0.586194
chr2	3130000	3230000	0.579865
chr2	3140000	3240000	0.572922
chr2	3150000	3250000	0.568425
chr2	3160000	3260000	0.571057
chr2	3170000	3270000	0.554589
chr2	3180000	3280000	0.517973
chr2	3190000	3290000	0.491896
chr2	3200000	3300000	0.459233
chr2	3210000	3310000	0.455199
chr2	3220000	3320000	0.42857
chr2	3230000	3330000	0.394782
chr2	3240000	3340000	0.388795
chr2	3250000	3350000	0.375502
chr2	3260000	3360000	0.37941
chr2	3270000	3370000	0.381564
chr2	3280000	3380000	0.378786
chr2	3290000	3390000	0.380965
chr2	3300000	3400000	0.371612
chr2	3310000	3410000	0.363015
chr2	3320000	3420000	0.357163
chr2	3330000	3430000	0.352854
chr2	3340000	3440000	0.333265
chr2	3550000	3650000	0.330142
chr2	3560000	3660000	0.333036
chr2	3570000	3670000	0.328954
chr2	4510000	4610000	0.3299
chr2	4520000	4620000	0.346003
chr2	4530000	4630000	0.360832
chr2	4540000	4640000	0.364938
chr2	4550000	4650000	0.372628
chr2	4560000	4660000	0.389343
chr2	4570000	4670000	0.382139
chr2	4580000	4680000	0.364579
chr2	4590000	4690000	0.356036
chr2	4600000	4700000	0.360441
chr2	4610000	4710000	0.347607
chr2	4620000	4720000	0.334741
chr2	7190000	7290000	0.332678
chr2	7210000	7310000	0.348208
chr2	7220000	7320000	0.352591
chr2	7230000	7330000	0.350459
chr2	7240000	7340000	0.357377
chr2	7250000	7350000	0.361008
chr2	7260000	7360000	0.347499
chr2	7270000	7370000	0.356704
chr2	7280000	7380000	0.34582
chr2	7290000	7390000	0.333339
chr2	7300000	7400000	0.332125
chr2	7490000	7590000	0.371371
chr2	7500000	7600000	0.375963
chr2	7510000	7610000	0.331793
chr2	48220000	48320000	0.339314
chr2	48230000	48330000	0.351942
chr2	48240000	48340000	0.368718
chr2	48250000	48350000	0.381564
chr2	48260000	48360000	0.390936
chr2	48270000	48370000	0.394073
chr2	48280000	48380000	0.419173
chr2	48290000	48390000	0.43322
chr2	48300000	48400000	0.415437
chr2	48310000	48410000	0.389401
chr2	48320000	48420000	0.340594
chr2	48330000	48430000	0.328782
chr2	86920000	87020000	0.343062
chr2	86930000	87030000	0.348799
chr2	86940000	87040000	0.348339
chr2	86950000	87050000	0.348901
chr2	86960000	87060000	0.348832
chr2	86970000	87070000	0.346751
chr2	86980000	87080000	0.341635
chr2	86990000	87090000	0.34101
chr2	87000000	87100000	0.336226
chr2	87010000	87110000	0.330847
chr2	90510000	90610000	0.329489
chr2	90520000	90620000	0.333236
chr2	90530000	90630000	0.339333
chr2	91850000	91950000	0.345556
chr2	91860000	91960000	0.342763
chr2	91870000	91970000	0.344709
chr2	91880000	91980000	0.343804
chr2	91890000	91990000	0.342679
chr2	91900000	92000000	0.350248
chr2	91910000	92010000	0.363947
chr2	91920000	92020000	0.364866
chr2	91930000	92030000	0.36571
chr2	91940000	92040000	0.354992
chr2	113620000	113720000	0.333744
chr2	113630000	113730000	0.347224
chr2	113640000	113740000	0.385995
chr2	113650000	113750000	0.435809
chr2	113660000	113760000	0.473699
chr2	113670000	113770000	0.492858
chr2	113680000	113780000	0.503624
chr2	113690000	113790000	0.50579
chr2	113700000	113800000	0.498041
chr2	113710000	113810000	0.479159
chr2	113720000	113820000	0.455349
chr2	113730000	113830000	0.437402
chr2	113740000	113840000	0.421069
chr2	113750000	113850000	0.417069
chr2	113760000	113860000	0.403138
chr2	113770000	113870000	0.397958
chr2	113780000	113880000	0.395311
chr2	113790000	113890000	0.379746
chr2	113800000	113900000	0.376628
chr2	113810000	113910000	0.388208
chr2	113820000	113920000	0.394199
chr2	113830000	113930000	0.399166
chr2	113840000	113940000	0.392842
chr2	113850000	113950000	0.369539
chr2	113860000	113960000	0.363531
chr2	113870000	113970000	0.368408
chr2	113880000	113980000	0.356087
chr2	113890000	113990000	0.380293
chr2	113900000	114000000	0.389145
chr2	113910000	114010000	0.402165
chr2	113920000	114020000	0.415292
chr2	113930000	114030000	0.419073
chr2	113940000	114040000	0.436843
chr2	113950000	114050000	0.460155
chr2	113960000	114060000	0.472492
chr2	113970000	114070000	0.454798
chr2	113980000	114080000	0.469907
chr2	113990000	114090000	0.466556
chr2	114000000	114100000	0.476302
chr2	114010000	114110000	0.468533
chr2	114020000	114120000	0.458908
chr2	114030000	114130000	0.453804
chr2	114040000	114140000	0.432791
chr2	114050000	114150000	0.412715
chr2	114060000	114160000	0.402289
chr2	114070000	114170000	0.407279
chr2	114080000	114180000	0.404776
chr2	114090000	114190000	0.385524
chr2	114100000	114200000	0.365192
chr2	114110000	114210000	0.355329
chr2	114120000	114220000	0.358363
chr2	114130000	114230000	0.381277
chr2	114140000	114240000	0.392058
chr2	114150000	114250000	0.403596
chr2	114160000	114260000	0.422123
chr2	114170000	114270000	0.428743
chr2	114180000	114280000	0.435954
chr2	114190000	114290000	0.450762
chr2	114200000	114300000	0.453309
chr2	114210000	114310000	0.446979
chr2	114220000	114320000	0.451626
chr2	114230000	114330000	0.460349
chr2	114240000	114340000	0.46977
chr2	114250000	114350000	0.473325
chr2	114260000	114360000	0.472255
chr2	114270000	114370000	0.476696
chr2	114280000	114380000	0.475057
chr2	114290000	114390000	0.475141
chr2	114300000	114400000	0.479747
chr2	114310000	114410000	0.489126
chr2	114320000	114420000	0.49242
chr2	114330000	114430000	0.487437
chr2	114340000	114440000	0.484124
chr2	114350000	114450000	0.482526
chr2	114360000	114460000	0.487336
chr2	114370000	114470000	0.484382
chr2	114380000	114480000	0.477852
chr2	114390000	114490000	0.468949
chr2	114400000	114500000	0.457954
chr2	114410000	114510000	0.45102
chr2	114420000	114520000	0.436056
chr2	114430000	114530000	0.420567
chr2	114440000	114540000	0.397519
chr2	114450000	114550000	0.392467
chr2	114460000	114560000	0.397569
chr2	114470000	114570000	0.394477
chr2	114480000	114580000	0.398122
chr2	114490000	114590000	0.408988
chr2	114500000	114600000	0.412405
chr2	114510000	114610000	0.404946
chr2	114520000	114620000	0.397266
chr2	114530000	114630000	0.395111
chr2	114540000	114640000	0.397258
chr2	114550000	114650000	0.396895
chr2	114560000	114660000	0.397154
chr2	114570000	114670000	0.401966
chr2	114580000	114680000	0.405169
chr2	114590000	114690000	0.402129
chr2	114600000	114700000	0.422302
chr2	114610000	114710000	0.436012
chr2	114620000	114720000	0.474461
chr2	114630000	114730000	0.48364
chr2	114640000	114740000	0.496413
chr2	114650000	114750000	0.507995
chr2	114660000	114760000	0.504165
chr2	114670000	114770000	0.522993
chr2	114680000	114780000	0.526642
chr2	114690000	114790000	0.528521
chr2	114700000	114800000	0.521425
chr2	114710000	114810000	0.517288
chr2	114720000	114820000	0.483852
chr2	114730000	114830000	0.459311
chr2	114740000	114840000	0.425425
chr2	114750000	114850000	0.391507
chr2	114760000	114860000	0.394395
chr2	114770000	114870000	0.381513
chr2	114780000	114880000	0.37494
chr2	114790000	114890000	0.368253
chr2	114800000	114900000	0.363499
chr2	114810000	114910000	0.357398
chr2	114820000	114920000	0.357434
chr2	114830000	114930000	0.363055
chr2	114840000	114940000	0.375504
chr2	114850000	114950000	0.382783
chr2	114860000	114960000	0.369416
chr2	114870000	114970000	0.34526
chr2	115180000	115280000	0.344048
chr2	115190000	115290000	0.353263
chr2	115200000	115300000	0.359927
chr2	115210000	115310000	0.353645
chr2	121170000	121270000	0.35477
chr2	121180000	121280000	0.340481
chr2	121190000	121290000	0.344422
chr2	121880000	121980000	0.330864
chr2	121890000	121990000	0.38314
chr2	121900000	122000000	0.371979
chr2	121910000	122010000	0.33847
chr2	124790000	124890000	0.335206
chr2	124800000	124900000	0.364843
chr2	124810000	124910000	0.363673
chr2	124820000	124920000	0.336555
chr2	128970000	129070000	0.328626
chr2	128980000	129080000	0.333628
chr2	128990000	129090000	0.340007
chr2	129000000	129100000	0.332804
chr2	139670000	139770000	0.348841
chr2	139680000	139780000	0.343353
chr2	139690000	139790000	0.345121
chr2	139700000	139800000	0.331227
chr2	139710000	139810000	0.343501
chr2	139720000	139820000	0.346424
chr2	139730000	139830000	0.344516
chr2	139740000	139840000	0.353487
chr2	139750000	139850000	0.346355
chr2	139790000	139890000	0.366742
chr2	139800000	139900000	0.366098
chr2	139810000	139910000	0.345076
chr2	139860000	139960000	0.355111
chr2	139870000	139970000	0.372395
chr2	139880000	139980000	0.370287
chr2	139890000	139990000	0.35242
chr2	139900000	140000000	0.367682
chr2	139910000	140010000	0.374687
chr2	139920000	140020000	0.377432
chr2	139930000	140030000	0.368385
chr2	139940000	140040000	0.362718
chr2	139950000	140050000	0.35884
chr2	139960000	140060000	0.355822
chr2	139970000	140070000	0.350975
chr2	139980000	140080000	0.348305
chr2	139990000	140090000	0.346608
chr2	140000000	140100000	0.374617
chr2	140010000	140110000	0.415153
chr2	140020000	140120000	0.446521
chr2	140030000	140130000	0.450406
chr2	140040000	140140000	0.445948
chr2	140050000	140150000	0.447191
chr2	140060000	140160000	0.452406
chr2	140070000	140170000	0.457444
chr2	140080000	140180000	0.467189
chr2	140090000	140190000	0.467695
chr2	140100000	140200000	0.454868
chr2	140110000	140210000	0.434758
chr2	140120000	140220000	0.420098
chr2	140130000	140230000	0.42105
chr2	140140000	140240000	0.406736
chr2	140150000	140250000	0.376037
chr2	140160000	140260000	0.337677
chr2	141170000	141270000	0.343062
chr2	141180000	141280000	0.356634
chr2	141190000	141290000	0.367442
chr2	141200000	141300000	0.369597
chr2	141210000	141310000	0.36449
chr2	141220000	141320000	0.360409
chr2	141230000	141330000	0.355311
chr2	141240000	141340000	0.340663
chr2	141540000	141640000	0.333942
chr2	141550000	141650000	0.337392
chr2	141560000	141660000	0.341536
chr2	141570000	141670000	0.340783
chr2	141580000	141680000	0.342963
chr2	141590000	141690000	0.362176
chr2	141600000	141700000	0.367692
chr2	141610000	141710000	0.341885
chr2	141620000	141720000	0.338935
chr2	141630000	141730000	0.343129
chr2	141640000	141740000	0.349442
chr2	141650000	141750000	0.353094
chr2	141660000	141760000	0.355299
chr2	141670000	141770000	0.34417
chr2	141680000	141780000	0.338861
chr2	147720000	147820000	0.329482
chr2	147730000	147830000	0.332102
chr2	147740000	147840000	0.341776
chr2	147750000	147850000	0.33437
chr2	150880000	150980000	0.337107
chr2	150890000	150990000	0.341527
chr2	150900000	151000000	0.336529
chr2	150910000	151010000	0.335909
chr2	150920000	151020000	0.34428
chr2	150930000	151030000	0.354794
chr2	150940000	151040000	0.368618
chr2	150950000	151050000	0.377034
chr2	150960000	151060000	0.377728
chr2	150970000	151070000	0.354736
chr2	150980000	151080000	0.329788
chr2	151010000	151110000	0.330413
chr2	151370000	151470000	0.331754
chr3	30690000	30790000	0.340088
chr3	30700000	30800000	0.348275
chr3	30710000	30810000	0.347812
chr3	30720000	30820000	0.352275
chr3	30730000	30830000	0.359354
chr3	30740000	30840000	0.360155
chr3	30750000	30850000	0.343022
chr3	30760000	30860000	0.330884
chr3	30840000	30940000	0.331875
chr3	30850000	30950000	0.355076
chr3	30860000	30960000	0.334414
chr3	30870000	30970000	0.328992
chr3	30880000	30980000	0.330572
chr3	30890000	30990000	0.336841
chr3	30900000	31000000	0.343488
chr3	30910000	31010000	0.343307
chr3	30920000	31020000	0.344293
chr3	30930000	31030000	0.346131
chr3	30940000	31040000	0.33878
chr3	30960000	31060000	0.341844
chr3	30970000	31070000	0.347932
chr3	31410000	31510000	0.358602
chr3	31420000	31520000	0.355258
chr3	31430000	31530000	0.362183
chr3	31440000	31540000	0.371502
chr3	31450000	31550000	0.383377
chr3	31460000	31560000	0.376914
chr3	31470000	31570000	0.381558
chr3	31480000	31580000	0.392359
chr3	31490000	31590000	0.37185
chr3	35560000	35660000	0.343319
chr3	35570000	35670000	0.347788
chr3	35580000	35680000	0.352112
chr3	35590000	35690000	0.360547
chr3	35600000	35700000	0.365876
chr3	35610000	35710000	0.349014
chr3	35620000	35720000	0.339324
chr3	55760000	55860000	0.329592
chr3	55770000	55870000	0.334952
chr3	55780000	55880000	0.337084
chr3	55790000	55890000	0.33887
chr3	55800000	55900000	0.342125
chr3	55810000	55910000	0.34005
chr3	55820000	55920000	0.332983
chr3	59880000	59980000	0.337987
chr3	59890000	59990000	0.354278
chr3	59900000	60000000	0.384407
chr3	59910000	60010000	0.397288
chr3	59920000	60020000	0.399032
chr3	59930000	60030000	0.364062
chr3	59940000	60040000	0.335658
chr3	66190000	66290000	0.338345
chr3	66200000	66300000	0.335666
chr3	66210000	66310000	0.366883
chr3	66220000	66320000	0.415787
chr3	66230000	66330000	0.438041
chr3	66240000	66340000	0.44506
chr3	66250000	66350000	0.422907
chr3	66260000	66360000	0.379175
chr3	66270000	66370000	0.329515
chr3	66280000	66380000	0.331652
chr3	66290000	66390000	0.33521
chr3	66300000	66400000	0.328695
chr3	71070000	71170000	0.331705
chr3	71080000	71180000	0.337413
chr3	71990000	72090000	0.329841
chr3	72000000	72100000	0.345084
chr3	72010000	72110000	0.357919
chr3	72020000	72120000	0.375163
chr3	72030000	72130000	0.384104
chr3	72040000	72140000	0.39492
chr3	72050000	72150000	0.388612
chr3	72060000	72160000	0.354266
chr3	72170000	72270000	0.371332
chr3	72180000	72280000	0.379728
chr3	72190000	72290000	0.424149
chr3	72200000	72300000	0.422742
chr3	72210000	72310000	0.422853
chr3	72220000	72320000	0.407058
chr3	72230000	72330000	0.414794
chr3	72240000	72340000	0.370838
chr3	72250000	72350000	0.335226
chr3	78130000	78230000	0.34402
chr3	78140000	78240000	0.352376
chr3	78150000	78250000	0.401697
chr3	78160000	78260000	0.421439
chr3	78170000	78270000	0.434786
chr3	78180000	78280000	0.450511
chr3	78190000	78290000	0.457896
chr3	78200000	78300000	0.454786
chr3	78210000	78310000	0.454174
chr3	78220000	78320000	0.452452
chr3	78230000	78330000	0.44063
chr3	78240000	78340000	0.41273
chr3	78250000	78350000	0.378441
chr3	96750000	96850000	0.339918
chr3	96760000	96860000	0.338151
chr3	96770000	96870000	0.356119
chr3	96780000	96880000	0.356458
chr3	96790000	96890000	0.366314
chr3	96800000	96900000	0.360961
chr3	96810000	96910000	0.356303
chr3	96820000	96920000	0.345701
chr3	96830000	96930000	0.341371
chr3	108520000	108620000	0.357985
chr3	108530000	108630000	0.387391
chr3	108540000	108640000	0.379892
chr3	108550000	108650000	0.376697
chr3	108560000	108660000	0.378171
chr3	108570000	108670000	0.378379
chr3	108580000	108680000	0.443789
chr3	108590000	108690000	0.506598
chr3	108600000	108700000	0.54684
chr3	108610000	108710000	0.55808
chr3	108620000	108720000	0.56489
chr3	108630000	108730000	0.6016
chr3	108640000	108740000	0.635923
chr3	108650000	108750000	0.647014
chr3	108660000	108760000	0.646091
chr3	108670000	108770000	0.644772
chr3	108680000	108780000	0.552424
chr3	108890000	108990000	0.379773
chr3	108900000	109000000	0.346735
chr3	108920000	109020000	0.35133
chr3	108930000	109030000	0.361229
chr3	108940000	109040000	0.377818
chr3	108950000	109050000	0.367046
chr3	108960000	109060000	0.466981
chr3	108970000	109070000	0.485187
chr3	108980000	109080000	0.520001
chr3	108990000	109090000	0.50921
chr3	109000000	109100000	0.572633
chr3	109010000	109110000	0.62644
chr3	109020000	109120000	0.661929
chr3	109030000	109130000	0.612064
chr3	109040000	109140000	0.507882
chr3	109050000	109150000	0.488688
chr3	109060000	109160000	0.441467
chr3	109070000	109170000	0.434924
chr3	109080000	109180000	0.408133
chr3	109090000	109190000	0.368782
chr3	109140000	109240000	0.353865
chr3	109150000	109250000	0.380304
chr3	109160000	109260000	0.410722
chr3	109170000	109270000	0.40233
chr3	109180000	109280000	0.398899
chr3	109190000	109290000	0.418412
chr3	109200000	109300000	0.442961
chr3	109210000	109310000	0.489123
chr3	109220000	109320000	0.531295
chr3	109230000	109330000	0.526996
chr3	109240000	109340000	0.516237
chr3	109250000	109350000	0.507435
chr3	109260000	109360000	0.485579
chr3	109270000	109370000	0.495205
chr3	109280000	109380000	0.518529
chr3	109290000	109390000	0.522039
chr3	109300000	109400000	0.515993
chr3	109310000	109410000	0.489264
chr3	109320000	109420000	0.407099
chr3	109360000	109460000	0.345484
chr3	109370000	109470000	0.372049
chr3	109380000	109480000	0.370785
chr3	109390000	109490000	0.373695
chr3	109400000	109500000	0.359482
chr3	109410000	109510000	0.336002
chr3	109420000	109520000	0.336787
chr3	109430000	109530000	0.334809
chr3	109440000	109540000	0.328471
chr3	109450000	109550000	0.390609
chr3	109460000	109560000	0.394256
chr3	109470000	109570000	0.377755
chr3	109480000	109580000	0.373625
chr3	109490000	109590000	0.379215
chr3	109500000	109600000	0.394458
chr3	109510000	109610000	0.441344
chr3	109520000	109620000	0.501463
chr3	109530000	109630000	0.482608
chr3	109540000	109640000	0.397902
chr3	109570000	109670000	0.333082
chr3	109580000	109680000	0.371269
chr3	109590000	109690000	0.430706
chr3	109600000	109700000	0.393611
chr3	109610000	109710000	0.383416
chr3	109620000	109720000	0.358357
chr3	109630000	109730000	0.360631
chr3	109640000	109740000	0.394529
chr3	109650000	109750000	0.435464
chr3	109660000	109760000	0.413944
chr3	109670000	109770000	0.385908
chr3	109680000	109780000	0.349676
chr3	109750000	109850000	0.352941
chr3	109760000	109860000	0.413569
chr3	109770000	109870000	0.497006
chr3	109780000	109880000	0.497965
chr3	109790000	109890000	0.51867
chr3	109800000	109900000	0.529131
chr3	109810000	109910000	0.52523
chr3	109820000	109920000	0.524047
chr3	109830000	109930000	0.523143
chr3	109840000	109940000	0.518421
chr3	109850000	109950000	0.545608
chr3	109860000	109960000	0.552737
chr3	109870000	109970000	0.535761
chr3	109880000	109980000	0.500337
chr3	109890000	109990000	0.384725
chr3	109900000	110000000	0.339778
chr3	109910000	110010000	0.341819
chr3	109920000	110020000	0.351839
chr3	109930000	110030000	0.348303
chr3	110070000	110170000	0.346142
chr3	110080000	110180000	0.471354
chr3	110090000	110190000	0.567658
chr3	110100000	110200000	0.649385
chr3	110110000	110210000	0.732123
chr3	110120000	110220000	0.655849
chr3	110130000	110230000	0.629945
chr3	110140000	110240000	0.508668
chr3	110150000	110250000	0.405876
chr3	110160000	110260000	0.337151
chr3	110290000	110390000	0.331083
chr3	110300000	110400000	0.352944
chr3	110310000	110410000	0.368514
chr3	110320000	110420000	0.328556
chr3	110480000	110580000	0.34023
chr3	110490000	110590000	0.351556
chr3	110500000	110600000	0.352314
chr3	110510000	110610000	0.351986
chr3	110520000	110620000	0.352282
chr3	110530000	110630000	0.358707
chr3	110540000	110640000	0.366355
chr3	110550000	110650000	0.417041
chr3	110560000	110660000	0.439712
chr3	110570000	110670000	0.449245
chr3	110580000	110680000	0.446868
chr3	110590000	110690000	0.448816
chr3	110600000	110700000	0.562793
chr3	110610000	110710000	0.572738
chr3	110620000	110720000	0.612749
chr3	110630000	110730000	0.643789
chr3	110640000	110740000	0.637887
chr3	110650000	110750000	0.635783
chr3	110660000	110760000	0.620379
chr3	110670000	110770000	0.623586
chr3	110680000	110780000	0.62696
chr3	110690000	110790000	0.625609
chr3	110700000	110800000	0.613247
chr3	110710000	110810000	0.594399
chr3	110720000	110820000	0.571262
chr3	110730000	110830000	0.536798
chr3	110740000	110840000	0.517141
chr3	110750000	110850000	0.501875
chr3	110760000	110860000	0.480686
chr3	110770000	110870000	0.427788
chr3	110980000	111080000	0.34389
chr3	110990000	111090000	0.377712
chr3	111000000	111100000	0.349528
chr3	111010000	111110000	0.335369
chr3	111290000	111390000	0.40506
chr3	111300000	111400000	0.548311
chr3	111310000	111410000	0.582312
chr3	111320000	111420000	0.595081
chr3	111330000	111430000	0.603518
chr3	111340000	111440000	0.615364
chr3	111350000	111450000	0.621492
chr3	111360000	111460000	0.620311
chr3	111370000	111470000	0.635121
chr3	111380000	111480000	0.643894
chr3	111390000	111490000	0.616247
chr3	111400000	111500000	0.605568
chr3	111410000	111510000	0.606087
chr3	111420000	111520000	0.619351
chr3	111430000	111530000	0.63131
chr3	111440000	111540000	0.636697
chr3	111450000	111550000	0.651706
chr3	111460000	111560000	0.673085
chr3	111470000	111570000	0.670958
chr3	111480000	111580000	0.66658
chr3	111490000	111590000	0.674844
chr3	111500000	111600000	0.655326
chr3	111510000	111610000	0.659928
chr3	111520000	111620000	0.651343
chr3	111530000	111630000	0.63156
chr3	111540000	111640000	0.617576
chr3	111550000	111650000	0.578419
chr3	111560000	111660000	0.513763
chr3	111570000	111670000	0.498496
chr3	111580000	111680000	0.472218
chr3	111590000	111690000	0.43171
chr3	111600000	111700000	0.425919
chr3	111610000	111710000	0.39181
chr3	111620000	111720000	0.369915
chr3	111630000	111730000	0.360668
chr3	111640000	111740000	0.358246
chr3	111650000	111750000	0.369744
chr3	111660000	111760000	0.365414
chr3	111670000	111770000	0.358758
chr3	111680000	111780000	0.354821
chr3	111690000	111790000	0.342948
chr3	111700000	111800000	0.334176
chr3	111710000	111810000	0.337379
chr3	111720000	111820000	0.355589
chr3	111730000	111830000	0.337507
chr3	111740000	111840000	0.337022
chr3	111750000	111850000	0.366261
chr3	111760000	111860000	0.371627
chr3	111770000	111870000	0.351041
chr3	111780000	111880000	0.345601
chr3	111790000	111890000	0.34561
chr3	111800000	111900000	0.341899
chr3	111810000	111910000	0.33604
chr3	111820000	111920000	0.340192
chr3	111830000	111930000	0.357403
chr3	111840000	111940000	0.364505
chr3	111850000	111950000	0.344043
chr3	111860000	111960000	0.32978
chr3	111870000	111970000	0.34501
chr3	111880000	111980000	0.349099
chr3	111890000	111990000	0.349548
chr3	111900000	112000000	0.343508
chr3	111910000	112010000	0.339902
chr3	112300000	112400000	0.332136
chr3	114820000	114920000	0.331217
chr3	115320000	115420000	0.37069
chr3	115330000	115430000	0.384814
chr3	115340000	115440000	0.382397
chr3	115350000	115450000	0.387967
chr3	115360000	115460000	0.390607
chr3	115370000	115470000	0.40178
chr3	115380000	115480000	0.392898
chr3	115390000	115490000	0.376746
chr3	115400000	115500000	0.351344
chr3	115430000	115530000	0.33022
chr3	115440000	115540000	0.359875
chr3	115450000	115550000	0.374534
chr3	115460000	115560000	0.380764
chr3	115470000	115570000	0.386758
chr3	115480000	115580000	0.409413
chr3	115490000	115590000	0.422253
chr3	115500000	115600000	0.436527
chr3	115510000	115610000	0.455019
chr3	115520000	115620000	0.483921
chr3	115530000	115630000	0.478074
chr3	115540000	115640000	0.473044
chr3	115550000	115650000	0.424357
chr3	115560000	115660000	0.385254
chr3	115570000	115670000	0.365171
chr3	120280000	120380000	0.347503
chr3	120290000	120390000	0.356826
chr3	120300000	120400000	0.378655
chr3	120310000	120410000	0.36482
chr3	120320000	120420000	0.360455
chr3	120330000	120430000	0.33533
chr3	129560000	129660000	0.334642
chr3	129570000	129670000	0.338015
chr3	129580000	129680000	0.337218
chr3	129590000	129690000	0.335777
chr3	129600000	129700000	0.328662
chr3	130230000	130330000	0.329437
chr3	130240000	130340000	0.363379
chr3	130250000	130350000	0.358454
chr3	130260000	130360000	0.343857
chr4	8050000	8150000	0.339486
chr4	8060000	8160000	0.368721
chr4	8070000	8170000	0.384419
chr4	8080000	8180000	0.384816
chr4	8090000	8190000	0.397923
chr4	8100000	8200000	0.399359
chr4	8110000	8210000	0.38839
chr4	8120000	8220000	0.374546
chr4	8130000	8230000	0.362872
chr4	8140000	8240000	0.377425
chr4	8150000	8250000	0.373918
chr4	8160000	8260000	0.365942
chr4	8170000	8270000	0.35422
chr4	8180000	8280000	0.364538
chr4	8190000	8290000	0.36256
chr4	8200000	8300000	0.359884
chr4	8210000	8310000	0.369134
chr4	8220000	8320000	0.381057
chr4	8230000	8330000	0.391485
chr4	8240000	8340000	0.384747
chr4	8250000	8350000	0.380045
chr4	8260000	8360000	0.3841
chr4	8270000	8370000	0.390296
chr4	8280000	8380000	0.383943
chr4	8290000	8390000	0.385147
chr4	8300000	8400000	0.385302
chr4	8310000	8410000	0.374389
chr4	8320000	8420000	0.34852
chr4	8400000	8500000	0.346885
chr4	8410000	8510000	0.348178
chr4	8420000	8520000	0.341301
chr4	8460000	8560000	0.337194
chr4	8470000	8570000	0.33422
chr4	8480000	8580000	0.337112
chr4	9920000	10020000	0.334507
chr4	9930000	10030000	0.339382
chr4	9940000	10040000	0.369776
chr4	9950000	10050000	0.383802
chr4	9960000	10060000	0.388107
chr4	9970000	10070000	0.365959
chr4	9980000	10080000	0.336035
chr4	12710000	12810000	0.34659
chr4	12720000	12820000	0.353552
chr4	12730000	12830000	0.345246
chr4	12740000	12840000	0.353761
chr4	12750000	12850000	0.345243
chr4	12760000	12860000	0.338023
chr4	12770000	12870000	0.332547
chr4	18000000	18100000	0.333865
chr4	18010000	18110000	0.345702
chr4	18020000	18120000	0.362332
chr4	18030000	18130000	0.385899
chr4	18040000	18140000	0.404778
chr4	18050000	18150000	0.422755
chr4	18060000	18160000	0.414312
chr4	18070000	18170000	0.366448
chr4	18360000	18460000	0.329332
chr4	21370000	21470000	0.338186
chr4	21380000	21480000	0.332517
chr4	21390000	21490000	0.330246
chr4	21400000	21500000	0.330416
chr4	21410000	21510000	0.332238
chr4	21420000	21520000	0.32892
chr4	27080000	27180000	0.361918
chr4	27090000	27190000	0.384599
chr4	27100000	27200000	0.38706
chr4	27110000	27210000	0.384194
chr4	27120000	27220000	0.381694
chr4	27130000	27230000	0.378648
chr4	27140000	27240000	0.3769
chr4	27150000	27250000	0.386742
chr4	27160000	27260000	0.365686
chr4	27170000	27270000	0.353726
chr4	29930000	30030000	0.33795
chr4	29940000	30040000	0.356054
chr4	29950000	30050000	0.369484
chr4	29960000	30060000	0.375822
chr4	29970000	30070000	0.370862
chr4	29980000	30080000	0.374623
chr4	29990000	30090000	0.374453
chr4	30000000	30100000	0.349473
[truncated: 9,328 more rows]

## Sheet: Table S8
Table S8 Potential Candidate Regions Detected by Log2(θπ) (BJB VS LW)
Chr	Start	End	Log2(θπ)
chr1	13700000	13800000	1.29938
chr1	13710000	13810000	1.23442
chr1	13720000	13820000	1.33142
chr1	13730000	13830000	1.30901
chr1	13740000	13840000	1.24418
chr1	16620000	16720000	1.25796
chr1	16660000	16760000	1.33814
chr1	16670000	16770000	1.355
chr1	16680000	16780000	1.25112
chr1	16690000	16790000	1.25978
chr1	17000000	17100000	1.48172
chr1	17010000	17110000	1.59232
chr1	17020000	17120000	1.73283
chr1	17030000	17130000	1.73861
chr1	17040000	17140000	1.65237
chr1	17050000	17150000	1.39672
chr1	17060000	17160000	1.33572
chr1	17070000	17170000	1.27756
chr1	17300000	17400000	1.38504
chr1	17310000	17410000	1.44329
chr1	17320000	17420000	1.33085
chr1	17960000	18060000	1.2739
chr1	17990000	18090000	1.24706
chr1	18000000	18100000	1.30342
chr1	18020000	18120000	1.33424
chr1	18030000	18130000	1.45715
chr1	18040000	18140000	1.55245
chr1	18050000	18150000	1.49842
chr1	18060000	18160000	1.51459
chr1	18070000	18170000	1.59837
chr1	18080000	18180000	1.28195
chr1	18340000	18440000	1.42354
chr1	18350000	18450000	2.07613
chr1	18360000	18460000	2.27257
chr1	18370000	18470000	2.35751
chr1	18380000	18480000	2.37437
chr1	18390000	18490000	2.51296
chr1	18400000	18500000	2.39388
chr1	18410000	18510000	2.48014
chr1	18420000	18520000	2.40389
chr1	18430000	18530000	2.3382
chr1	18440000	18540000	2.32941
chr1	18450000	18550000	2.06608
chr1	18460000	18560000	1.91408
chr1	18470000	18570000	1.93949
chr1	18480000	18580000	1.89398
chr1	18490000	18590000	1.81965
chr1	18500000	18600000	1.96414
chr1	18510000	18610000	1.84243
chr1	18520000	18620000	1.72665
chr1	18530000	18630000	1.73042
chr1	18540000	18640000	1.80841
chr1	18550000	18650000	1.67299
chr1	18560000	18660000	1.66204
chr1	18570000	18670000	1.62419
chr1	18580000	18680000	1.61364
chr1	18590000	18690000	1.56795
chr1	18600000	18700000	1.47141
chr1	18610000	18710000	1.4865
chr1	18620000	18720000	1.49623
chr1	18630000	18730000	1.37119
chr1	18650000	18750000	1.33362
chr1	22350000	22450000	1.25006
chr1	36070000	36170000	1.23522
chr1	36080000	36180000	1.67397
chr1	36090000	36190000	1.59711
chr1	36100000	36200000	1.52408
chr1	36110000	36210000	1.44863
chr1	36120000	36220000	1.43974
chr1	36130000	36230000	1.31112
chr1	36140000	36240000	1.23951
chr1	36160000	36260000	1.26941
chr1	36170000	36270000	1.23452
chr1	36470000	36570000	1.24898
chr1	36480000	36580000	1.36697
chr1	36610000	36710000	1.3297
chr1	36620000	36720000	1.26905
chr1	36630000	36730000	1.45652
chr1	36640000	36740000	1.45108
chr1	36650000	36750000	1.41893
chr1	36660000	36760000	1.40831
chr1	36670000	36770000	1.38861
chr1	36680000	36780000	1.42936
chr1	36690000	36790000	1.4267
chr1	36700000	36800000	1.59866
chr1	36710000	36810000	1.67863
chr1	36720000	36820000	1.70355
chr1	36730000	36830000	1.57248
chr1	36740000	36840000	1.47647
chr1	36750000	36850000	1.36661
chr1	36760000	36860000	1.33553
chr1	36770000	36870000	1.3032
chr1	36780000	36880000	1.29912
chr1	36790000	36890000	1.40293
chr1	36800000	36900000	1.33749
chr1	47270000	47370000	1.39375
chr1	47280000	47380000	1.87035
chr1	47290000	47390000	1.96276
chr1	47300000	47400000	1.9615
chr1	47310000	47410000	1.98606
chr1	47320000	47420000	1.90398
chr1	47330000	47430000	1.85256
chr1	47340000	47440000	1.8612
chr1	47350000	47450000	1.94337
chr1	47360000	47460000	1.8736
chr1	47370000	47470000	2.09425
chr1	47380000	47480000	2.01621
chr1	47390000	47490000	1.8085
chr1	47400000	47500000	1.78234
chr1	47410000	47510000	1.7898
chr1	47420000	47520000	1.90223
chr1	47430000	47530000	1.73754
chr1	47440000	47540000	1.61816
chr1	47450000	47550000	1.45658
chr1	47460000	47560000	1.34226
chr1	47590000	47690000	1.23687
chr1	47600000	47700000	1.33484
chr1	47610000	47710000	1.27579
chr1	47650000	47750000	1.24881
chr1	47660000	47760000	1.31829
chr1	47680000	47780000	1.37354
chr1	47690000	47790000	1.28356
chr1	47700000	47800000	1.31901
chr1	47710000	47810000	1.3329
chr1	47720000	47820000	1.56559
chr1	47730000	47830000	1.44757
chr1	50130000	50230000	1.24086
chr1	50140000	50240000	1.36566
chr1	50150000	50250000	1.64571
chr1	50160000	50260000	1.73591
chr1	50170000	50270000	1.712
chr1	50180000	50280000	1.9962
chr1	50190000	50290000	1.9672
chr1	50200000	50300000	1.70106
chr1	50210000	50310000	1.3507
chr1	52510000	52610000	1.27317
chr1	52520000	52620000	1.5988
chr1	52530000	52630000	1.76276
chr1	52540000	52640000	1.53158
chr1	52550000	52650000	1.52923
chr1	52560000	52660000	1.49101
chr1	52570000	52670000	1.52371
chr1	52580000	52680000	1.62014
chr1	52590000	52690000	1.6982
chr1	52600000	52700000	1.62991
chr1	52610000	52710000	1.44203
chr1	52620000	52720000	1.36558
chr1	52630000	52730000	1.54785
chr1	52640000	52740000	1.99477
chr1	52650000	52750000	2.3821
chr1	52660000	52760000	2.47609
chr1	52670000	52770000	2.48782
chr1	52680000	52780000	2.36334
chr1	52690000	52790000	2.22631
chr1	52700000	52800000	2.28108
chr1	52710000	52810000	2.3323
chr1	52720000	52820000	2.25353
chr1	52730000	52830000	2.15505
chr1	52740000	52840000	2.00259
chr1	52750000	52850000	1.87904
chr1	52760000	52860000	1.89747
chr1	52770000	52870000	1.74702
chr1	52780000	52880000	1.77482
chr1	52790000	52890000	1.55842
chr1	52800000	52900000	1.47804
chr1	52810000	52910000	1.415
chr1	52840000	52940000	1.40554
chr1	52850000	52950000	1.48472
chr1	52860000	52960000	1.6129
chr1	52870000	52970000	1.5475
chr1	52880000	52980000	1.51703
chr1	52890000	52990000	1.65142
chr1	52900000	53000000	1.71625
chr1	52910000	53010000	1.59649
chr1	52920000	53020000	1.52598
chr1	52930000	53030000	1.29336
chr1	52940000	53040000	1.33631
chr1	53060000	53160000	1.29835
chr1	53070000	53170000	1.38629
chr1	53080000	53180000	1.64937
chr1	53090000	53190000	1.65153
chr1	61170000	61270000	1.27964
chr1	61180000	61280000	1.33741
chr1	61190000	61290000	1.40261
chr1	61200000	61300000	1.70058
chr1	61210000	61310000	1.61948
chr1	61220000	61320000	1.58045
chr1	61230000	61330000	1.2898
chr1	63190000	63290000	1.26426
chr1	63960000	64060000	1.29658
chr1	66830000	66930000	1.27909
chr1	66840000	66940000	1.49715
chr1	66850000	66950000	1.87607
chr1	66860000	66960000	1.34377
chr1	68700000	68800000	1.46573
chr1	68710000	68810000	1.81822
chr1	68720000	68820000	2.18525
chr1	68730000	68830000	2.47501
chr1	68740000	68840000	2.67913
chr1	68750000	68850000	2.56874
chr1	68760000	68860000	2.70997
chr1	68770000	68870000	2.68318
chr1	68780000	68880000	2.54072
chr1	68790000	68890000	2.36225
chr1	68800000	68900000	2.32564
chr1	68810000	68910000	2.4618
chr1	68820000	68920000	2.39093
chr1	68830000	68930000	2.30395
chr1	68840000	68940000	2.2385
chr1	68850000	68950000	2.33492
chr1	68860000	68960000	2.22037
chr1	68870000	68970000	2.21894
chr1	68880000	68980000	2.34103
chr1	68890000	68990000	2.27005
chr1	68900000	69000000	2.08511
chr1	68910000	69010000	1.72512
chr1	68920000	69020000	1.73705
chr1	68930000	69030000	1.68453
chr1	68940000	69040000	1.64007
chr1	68950000	69050000	1.55785
chr1	68960000	69060000	1.54612
chr1	68970000	69070000	1.48912
chr1	68980000	69080000	1.45954
chr1	68990000	69090000	1.62255
chr1	69000000	69100000	1.72539
chr1	69010000	69110000	1.84627
chr1	69020000	69120000	1.81384
chr1	69030000	69130000	1.78457
chr1	69040000	69140000	1.70888
chr1	69050000	69150000	1.68182
chr1	69060000	69160000	1.63218
chr1	69070000	69170000	1.48112
chr1	69080000	69180000	1.38751
chr1	69180000	69280000	1.26379
chr1	69240000	69340000	1.55887
chr1	69250000	69350000	1.69181
chr1	69260000	69360000	1.69046
chr1	69270000	69370000	1.69679
chr1	69280000	69380000	1.68849
chr1	69290000	69390000	1.70114
chr1	69300000	69400000	1.75139
chr1	69310000	69410000	1.80321
chr1	69320000	69420000	1.66265
chr1	69330000	69430000	1.58669
chr1	69340000	69440000	1.32853
chr1	69420000	69520000	1.26404
chr1	69430000	69530000	1.40873
chr1	69440000	69540000	1.47105
chr1	69450000	69550000	1.5844
chr1	69460000	69560000	1.68577
chr1	69470000	69570000	1.7816
chr1	69480000	69580000	1.67633
chr1	69490000	69590000	1.44949
chr1	69500000	69600000	1.31057
chr1	70240000	70340000	1.39358
chr1	70250000	70350000	1.78639
chr1	70260000	70360000	2.0271
chr1	70270000	70370000	2.45554
chr1	70280000	70380000	2.69896
chr1	70290000	70390000	2.69476
chr1	70300000	70400000	2.49544
chr1	70310000	70410000	2.4626
chr1	70320000	70420000	2.55314
chr1	70330000	70430000	2.31064
chr1	70340000	70440000	2.01136
chr1	70350000	70450000	1.38152
chr1	71040000	71140000	1.25396
chr1	71050000	71150000	1.35509
chr1	71060000	71160000	1.37662
chr1	71070000	71170000	1.39355
chr1	71080000	71180000	1.38966
chr1	71090000	71190000	1.38176
chr1	71100000	71200000	1.42118
chr1	71110000	71210000	1.4478
chr1	71120000	71220000	1.58626
chr1	71130000	71230000	1.62642
chr1	71140000	71240000	1.60545
chr1	71150000	71250000	1.67256
chr1	71160000	71260000	1.73185
chr1	71170000	71270000	1.69965
chr1	71180000	71280000	1.75592
chr1	71190000	71290000	1.66918
chr1	71200000	71300000	1.72531
chr1	71210000	71310000	1.90212
chr1	71220000	71320000	1.89323
chr1	71230000	71330000	1.80436
chr1	71240000	71340000	1.74163
chr1	71250000	71350000	1.70351
chr1	71260000	71360000	1.64192
chr1	71270000	71370000	1.45355
chr1	71280000	71380000	1.39562
chr1	71290000	71390000	1.45049
chr1	71300000	71400000	1.39005
chr1	71310000	71410000	1.35397
chr1	71320000	71420000	1.31561
chr1	71330000	71430000	1.397
chr1	71340000	71440000	1.34843
chr1	71350000	71450000	1.30601
chr1	71530000	71630000	1.28308
chr1	71540000	71640000	1.25118
chr1	71550000	71650000	1.29141
chr1	71560000	71660000	1.38392
chr1	71570000	71670000	1.36226
chr1	71580000	71680000	1.32568
chr1	71590000	71690000	1.30187
chr1	71600000	71700000	1.28499
chr1	71610000	71710000	1.24317
chr1	71820000	71920000	1.2871
chr1	71830000	71930000	1.34311
chr1	72260000	72360000	1.30518
chr1	72270000	72370000	1.33509
chr1	72280000	72380000	1.24116
chr1	72350000	72450000	1.27016
chr1	72360000	72460000	1.27777
chr1	72370000	72470000	1.30289
chr1	72380000	72480000	1.39317
chr1	72390000	72490000	1.39132
chr1	72400000	72500000	1.40133
chr1	72410000	72510000	1.36569
chr1	72420000	72520000	1.33918
chr1	72430000	72530000	1.27382
chr1	72440000	72540000	1.23608
chr1	72550000	72650000	1.26276
chr1	72560000	72660000	1.3047
chr1	72570000	72670000	1.33449
chr1	72580000	72680000	1.35883
chr1	72590000	72690000	1.37217
chr1	72600000	72700000	1.40054
chr1	72610000	72710000	1.3868
chr1	72830000	72930000	1.23548
chr1	72840000	72940000	1.24932
chr1	72850000	72950000	1.37905
chr1	72860000	72960000	1.40758
chr1	72870000	72970000	1.42678
chr1	72880000	72980000	1.43169
chr1	72890000	72990000	1.43767
chr1	72900000	73000000	1.36671
chr1	73810000	73910000	1.36916
chr1	73820000	73920000	1.53163
chr1	73830000	73930000	1.5725
chr1	73840000	73940000	1.39138
chr1	73850000	73950000	1.39988
chr1	73860000	73960000	1.48341
chr1	73870000	73970000	1.55399
chr1	73880000	73980000	1.57077
chr1	73890000	73990000	1.56813
chr1	73900000	74000000	1.44904
chr1	73910000	74010000	1.44101
chr1	73920000	74020000	1.42642
chr1	73930000	74030000	1.43082
chr1	73940000	74040000	1.51227
chr1	73950000	74050000	1.49102
chr1	73960000	74060000	1.46052
chr1	73970000	74070000	1.4335
chr1	73980000	74080000	1.43868
chr1	73990000	74090000	1.45449
chr1	74000000	74100000	1.55386
chr1	74010000	74110000	1.63282
chr1	74020000	74120000	1.68302
chr1	74030000	74130000	1.68832
chr1	74040000	74140000	1.66389
chr1	74050000	74150000	1.68315
chr1	74060000	74160000	1.67629
chr1	74070000	74170000	1.66902
chr1	74080000	74180000	1.66137
chr1	74090000	74190000	1.67228
chr1	74100000	74200000	1.67386
chr1	74110000	74210000	1.58242
chr1	74120000	74220000	1.56256
chr1	74130000	74230000	1.54684
chr1	74140000	74240000	1.56928
chr1	74150000	74250000	1.5614
chr1	74160000	74260000	1.55304
chr1	74170000	74270000	1.5664
chr1	74180000	74280000	1.55448
chr1	74190000	74290000	1.54899
chr1	74200000	74300000	1.54514
chr1	74210000	74310000	1.60301
chr1	74220000	74320000	1.61532
chr1	74230000	74330000	1.64936
chr1	74240000	74340000	1.65606
chr1	74250000	74350000	1.6334
chr1	74260000	74360000	1.62001
chr1	74270000	74370000	1.58652
chr1	74280000	74380000	1.56239
chr1	74290000	74390000	1.55293
chr1	74300000	74400000	1.57594
chr1	74310000	74410000	1.55708
chr1	74320000	74420000	1.50293
chr1	74330000	74430000	1.42568
chr1	74340000	74440000	1.43309
chr1	74350000	74450000	1.42963
chr1	74360000	74460000	1.42493
chr1	74370000	74470000	1.43615
chr1	74380000	74480000	1.45057
chr1	74390000	74490000	1.44289
chr1	74400000	74500000	1.40908
chr1	74410000	74510000	1.3851
chr1	74420000	74520000	1.38282
chr1	74430000	74530000	1.39477
chr1	74630000	74730000	1.24092
chr1	74640000	74740000	1.27231
chr1	74650000	74750000	1.26695
chr1	74660000	74760000	1.31439
chr1	74670000	74770000	1.5412
chr1	74680000	74780000	1.57578
chr1	74690000	74790000	1.50555
chr1	74700000	74800000	1.43805
chr1	74710000	74810000	1.40837
chr1	74720000	74820000	1.37998
chr1	74730000	74830000	1.37506
chr1	74740000	74840000	1.36147
chr1	74750000	74850000	1.35226
chr1	74760000	74860000	1.3693
chr1	74770000	74870000	1.35598
chr1	74780000	74880000	1.34476
chr1	74790000	74890000	1.38191
chr1	74800000	74900000	1.45174
chr1	74810000	74910000	1.50364
chr1	74820000	74920000	1.5271
chr1	74830000	74930000	1.54567
chr1	74840000	74940000	1.27357
chr1	74950000	75050000	1.67701
chr1	74960000	75060000	1.56004
chr1	74970000	75070000	1.57326
chr1	74980000	75080000	1.54682
chr1	74990000	75090000	1.54713
chr1	75000000	75100000	1.50698
chr1	75010000	75110000	1.46083
chr1	75020000	75120000	1.47546
chr1	75030000	75130000	1.3911
chr1	75040000	75140000	1.30823
chr1	75050000	75150000	1.28911
chr1	75060000	75160000	1.33445
chr1	75070000	75170000	1.28036
chr1	75360000	75460000	1.40526
chr1	75370000	75470000	1.44191
chr1	75380000	75480000	1.39916
chr1	75390000	75490000	1.27703
chr1	75400000	75500000	1.29367
chr1	75440000	75540000	1.51469
chr1	75450000	75550000	1.64424
chr1	75460000	75560000	1.87037
chr1	75470000	75570000	1.98304
chr1	75480000	75580000	2.12988
chr1	75490000	75590000	2.17358
chr1	75500000	75600000	2.16129
chr1	75510000	75610000	2.09477
chr1	75520000	75620000	1.9431
chr1	75530000	75630000	1.36728
chr1	75820000	75920000	1.65135
chr1	75830000	75930000	1.75125
chr1	75840000	75940000	1.76096
chr1	75850000	75950000	1.76599
chr1	75860000	75960000	1.85117
chr1	75870000	75970000	1.88257
chr1	75880000	75980000	1.95751
chr1	75890000	75990000	1.95072
chr1	75900000	76000000	1.99333
chr1	75910000	76010000	2.0827
chr1	75920000	76020000	2.20723
chr1	75930000	76030000	2.21765
chr1	75940000	76040000	2.16493
chr1	75950000	76050000	2.22869
chr1	75960000	76060000	2.48776
chr1	75980000	76080000	2.20442
chr1	75990000	76090000	2.16626
chr1	76000000	76100000	2.16626
chr1	76010000	76110000	2.16626
chr1	76020000	76120000	2.31815
chr1	76030000	76130000	2.19337
chr1	76040000	76140000	2.44138
chr1	76050000	76150000	2.32508
chr1	76060000	76160000	2.43955
chr1	76070000	76170000	2.54107
chr1	76080000	76180000	2.64583
chr1	76090000	76190000	1.8509
chr1	76100000	76200000	1.93763
chr1	76110000	76210000	2.0421
chr1	76120000	76220000	2.28026
chr1	76130000	76230000	2.24791
chr1	76140000	76240000	2.14651
chr1	76150000	76250000	2.17736
chr1	76160000	76260000	2.00342
chr1	76170000	76270000	1.58092
chr1	76270000	76370000	1.30485
chr1	76280000	76380000	1.7186
chr1	76290000	76390000	1.83515
chr1	76300000	76400000	2.05821
chr1	76310000	76410000	1.69783
chr1	76320000	76420000	1.73565
chr1	76330000	76430000	1.77932
chr1	76340000	76440000	1.76979
chr1	76350000	76450000	1.75843
chr1	76360000	76460000	1.80345
chr1	76370000	76470000	1.80472
chr1	76380000	76480000	1.81555
chr1	76390000	76490000	1.77508
chr1	76400000	76500000	1.71706
chr1	76410000	76510000	1.85219
chr1	76420000	76520000	1.77944
chr1	76430000	76530000	1.74768
chr1	76440000	76540000	1.80106
chr1	76450000	76550000	1.77783
chr1	76460000	76560000	1.6563
chr1	76470000	76570000	1.80915
chr1	76480000	76580000	1.85182
chr1	76490000	76590000	2.0302
chr1	76500000	76600000	2.14422
chr1	76510000	76610000	2.27372
chr1	76520000	76620000	2.34998
chr1	76530000	76630000	2.41991
chr1	76540000	76640000	2.40437
chr1	76550000	76650000	2.49364
chr1	76560000	76660000	2.52426
chr1	76570000	76670000	2.58135
chr1	76580000	76680000	2.56888
chr1	76590000	76690000	2.58801
chr1	76600000	76700000	2.5677
chr1	76610000	76710000	2.57406
chr1	76620000	76720000	2.64015
chr1	76630000	76730000	2.66056
chr1	76640000	76740000	2.60608
chr1	76650000	76750000	2.61192
chr1	76660000	76760000	2.52421
chr1	76670000	76770000	2.46674
chr1	76680000	76780000	2.3255
chr1	76690000	76790000	2.21354
chr1	76700000	76800000	2.16812
chr1	76710000	76810000	2.12652
chr1	76720000	76820000	2.04367
chr1	76730000	76830000	1.96072
chr1	76740000	76840000	1.9585
chr1	76750000	76850000	1.88123
chr1	76760000	76860000	1.87051
chr1	76770000	76870000	1.74566
chr1	76780000	76880000	1.92664
chr1	76790000	76890000	1.91471
chr1	76800000	76900000	2.21358
chr1	76810000	76910000	2.1207
chr1	76820000	76920000	2.14216
chr1	76830000	76930000	1.83063
chr1	76840000	76940000	1.65709
chr1	76850000	76950000	1.52247
chr1	76860000	76960000	1.41516
chr1	76870000	76970000	1.40235
chr1	76880000	76980000	1.30472
chr1	76890000	76990000	1.40715
chr1	76920000	77020000	1.32224
chr1	76930000	77030000	1.68764
chr1	76940000	77040000	2.00884
chr1	76950000	77050000	2.17938
chr1	76960000	77060000	2.28606
chr1	76970000	77070000	2.30479
chr1	76980000	77080000	2.34982
chr1	76990000	77090000	2.34921
chr1	77000000	77100000	2.41043
chr1	77010000	77110000	2.35393
chr1	77020000	77120000	2.33805
chr1	77030000	77130000	2.20511
chr1	77040000	77140000	2.10469
chr1	77050000	77150000	2.12336
chr1	77060000	77160000	2.18914
chr1	77070000	77170000	2.22084
chr1	77080000	77180000	2.20748
chr1	77090000	77190000	2.19496
chr1	77100000	77200000	2.0244
chr1	77110000	77210000	2.07624
chr1	77120000	77220000	2.06648
chr1	77130000	77230000	2.25546
chr1	77140000	77240000	2.23497
chr1	77150000	77250000	2.22356
chr1	77160000	77260000	2.12612
chr1	77170000	77270000	2.09143
chr1	77180000	77280000	2.06003
chr1	77190000	77290000	2.11368
chr1	77200000	77300000	2.22486
chr1	77210000	77310000	2.23376
chr1	77220000	77320000	2.24877
chr1	77230000	77330000	2.23108
chr1	77240000	77340000	2.32858
chr1	77250000	77350000	2.27134
chr1	77260000	77360000	2.33395
chr1	77270000	77370000	2.23642
chr1	77280000	77380000	2.19062
chr1	77290000	77390000	2.08545
chr1	77300000	77400000	2.14655
chr1	77310000	77410000	2.17252
chr1	77320000	77420000	2.03089
chr1	77330000	77430000	2.05328
chr1	77340000	77440000	2.1209
chr1	77350000	77450000	1.93735
chr1	77360000	77460000	2.09881
chr1	77370000	77470000	1.97306
chr1	77380000	77480000	1.96321
chr1	77390000	77490000	2.14289
chr1	77400000	77500000	2.2612
chr1	77410000	77510000	2.29062
chr1	77420000	77520000	2.35745
chr1	77430000	77530000	2.30791
chr1	77440000	77540000	2.24458
chr1	77450000	77550000	2.26789
chr1	77460000	77560000	2.13018
chr1	77470000	77570000	2.25408
chr1	77480000	77580000	2.25967
chr1	77490000	77590000	2.08541
chr1	77500000	77600000	1.83848
chr1	77510000	77610000	1.7406
chr1	77520000	77620000	1.66793
chr1	77530000	77630000	1.5835
chr1	77540000	77640000	1.49946
chr1	77550000	77650000	1.48056
chr1	77560000	77660000	1.31795
chr1	77660000	77760000	1.27767
chr1	77670000	77770000	1.33621
chr1	77680000	77780000	1.57957
chr1	77690000	77790000	1.78232
chr1	77700000	77800000	1.75244
chr1	77710000	77810000	1.62345
chr1	77720000	77820000	1.58087
chr1	77730000	77830000	1.52385
chr1	77740000	77840000	1.46114
chr1	77750000	77850000	1.51797
chr1	77760000	77860000	1.54924
chr1	77770000	77870000	1.55303
chr1	77780000	77880000	1.5199
chr1	77790000	77890000	1.5572
chr1	77800000	77900000	1.5442
chr1	77810000	77910000	1.25595
chr1	77900000	78000000	1.27089
chr1	77910000	78010000	1.59
chr1	77920000	78020000	1.84475
chr1	77930000	78030000	2.00609
chr1	77940000	78040000	2.10455
chr1	77950000	78050000	2.16301
chr1	77960000	78060000	2.21234
chr1	77970000	78070000	2.44186
chr1	77980000	78080000	2.39782
chr1	77990000	78090000	2.26493
chr1	78000000	78100000	2.26031
chr1	78010000	78110000	2.26566
chr1	78020000	78120000	1.93465
chr1	78030000	78130000	1.49688
chr1	78040000	78140000	1.32565
chr1	78070000	78170000	1.31825
chr1	78080000	78180000	1.28195
chr1	78090000	78190000	1.31752
chr1	78110000	78210000	1.25126
chr1	78120000	78220000	1.3575
chr1	78130000	78230000	1.56582
chr1	78140000	78240000	1.76063
chr1	78150000	78250000	2.0883
chr1	78160000	78260000	2.02496
chr1	78170000	78270000	1.89624
chr1	78180000	78280000	2.0277
chr1	78190000	78290000	1.84135
chr1	78200000	78300000	2.13144
chr1	78210000	78310000	1.9789
chr1	78220000	78320000	1.66765
chr1	78350000	78450000	1.28701
chr1	78360000	78460000	1.27511
chr1	78370000	78470000	1.31295
chr1	78380000	78480000	1.25863
chr1	78390000	78490000	1.32935
chr1	78400000	78500000	1.31631
chr1	78410000	78510000	1.32495
chr1	78420000	78520000	1.37275
chr1	78430000	78530000	1.32308
chr1	78440000	78540000	1.36616
chr1	78470000	78570000	1.24671
chr1	78670000	78770000	1.31552
chr1	78680000	78780000	1.54379
chr1	78690000	78790000	1.45696
chr1	78700000	78800000	1.50557
chr1	78710000	78810000	1.60074
chr1	78720000	78820000	1.5723
chr1	78730000	78830000	1.60103
chr1	78740000	78840000	1.36496
chr1	78750000	78850000	1.3847
chr1	78760000	78860000	1.36355
chr1	78770000	78870000	1.28151
chr1	78780000	78880000	1.32796
chr1	78790000	78890000	1.30709
chr1	78800000	78900000	1.24118
chr1	79110000	79210000	1.41165
chr1	79120000	79220000	1.45314
chr1	79130000	79230000	1.45634
chr1	79140000	79240000	1.43193
chr1	79150000	79250000	1.46092
chr1	79160000	79260000	1.52423
chr1	79170000	79270000	1.3907
chr1	79180000	79280000	1.5852
chr1	79190000	79290000	1.66467
chr1	79200000	79300000	1.66588
chr1	79210000	79310000	1.60554
chr1	79220000	79320000	1.3815
chr1	79230000	79330000	1.45903
chr1	79240000	79340000	1.34674
chr1	79250000	79350000	1.31735
chr1	79260000	79360000	1.30893
chr1	79270000	79370000	1.39655
chr1	79280000	79380000	1.33275
chr1	79320000	79420000	1.2976
chr1	79360000	79460000	1.26507
chr1	79380000	79480000	1.26784
chr1	79390000	79490000	1.38583
chr1	79400000	79500000	1.38096
chr1	79670000	79770000	1.25005
chr1	79680000	79780000	1.58093
chr1	79690000	79790000	1.80015
chr1	79800000	79900000	1.96233
chr1	79810000	79910000	2.09563
chr1	79820000	79920000	2.33444
chr1	79830000	79930000	2.45995
chr1	79840000	79940000	2.33198
chr1	79850000	79950000	2.38056
chr1	79860000	79960000	2.23422
chr1	79870000	79970000	2.14076
chr1	79880000	79980000	2.06706
chr1	79890000	79990000	1.9831
chr1	79900000	80000000	1.90912
chr1	79910000	80010000	1.89881
chr1	79920000	80020000	1.49045
chr1	79930000	80030000	1.39811
chr1	79940000	80040000	1.36294
chr1	80080000	80180000	1.25259
chr1	80090000	80190000	1.63737
chr1	80100000	80200000	1.71832
chr1	80110000	80210000	1.98782
chr1	80120000	80220000	2.05256
chr1	80130000	80230000	2.09937
chr1	80140000	80240000	2.10118
chr1	80150000	80250000	2.09424
chr1	80160000	80260000	2.04567
chr1	80170000	80270000	1.91459
chr1	80180000	80280000	1.90039
chr1	80190000	80290000	1.91113
chr1	80200000	80300000	1.86706
chr1	80210000	80310000	1.66824
chr1	80220000	80320000	1.50422
chr1	80230000	80330000	1.51267
chr1	80240000	80340000	1.39952
chr1	80250000	80350000	1.40335
chr1	80260000	80360000	1.34239
chr1	80270000	80370000	1.82442
chr1	80280000	80380000	2.01463
chr1	80290000	80390000	1.9944
chr1	80300000	80400000	1.91732
chr1	80310000	80410000	1.88772
chr1	80320000	80420000	1.83228
chr1	80330000	80430000	1.73451
chr1	80340000	80440000	1.68848
chr1	80350000	80450000	1.52617
chr1	80360000	80460000	1.49983
chr1	80370000	80470000	1.38107
chr1	80380000	80480000	1.29059
chr1	80740000	80840000	1.24365
chr1	81140000	81240000	1.2706
chr1	81160000	81260000	1.33199
chr1	81170000	81270000	1.41122
chr1	81180000	81280000	1.40963
chr1	81190000	81290000	1.2957
chr1	81390000	81490000	1.4502
chr1	81400000	81500000	1.71248
chr1	81410000	81510000	1.99768
chr1	81420000	81520000	2.1546
chr1	81430000	81530000	2.17142
chr1	81440000	81540000	2.16793
chr1	81450000	81550000	2.13829
chr1	81460000	81560000	2.19799
chr1	81470000	81570000	2.24326
chr1	81480000	81580000	2.18132
chr1	81490000	81590000	2.07593
chr1	81500000	81600000	1.9185
chr1	81510000	81610000	1.51557
chr1	81520000	81620000	1.52062
chr1	83470000	83570000	1.25485
chr1	84540000	84640000	1.25851
chr1	84760000	84860000	1.23848
chr1	84770000	84870000	1.33934
chr1	84780000	84880000	1.45502
chr1	84790000	84890000	1.33046
chr1	84800000	84900000	1.29483
chr1	84810000	84910000	1.43184
chr1	84820000	84920000	1.44308
chr1	84830000	84930000	1.529
chr1	84840000	84940000	1.5829
chr1	84850000	84950000	1.58616
chr1	84860000	84960000	1.52467
chr1	84870000	84970000	1.47143
chr1	84880000	84980000	1.29985
chr1	84890000	84990000	1.37135
chr1	84900000	85000000	1.41838
chr1	84910000	85010000	1.43919
chr1	84920000	85020000	1.40902
chr1	84930000	85030000	1.30767
chr1	84940000	85040000	1.30812
chr1	84950000	85050000	1.27947
chr1	84960000	85060000	1.25392
chr1	84970000	85070000	1.32565
chr1	84980000	85080000	1.47856
chr1	84990000	85090000	1.71195
chr1	85000000	85100000	1.9154
chr1	85010000	85110000	1.72033
chr1	85020000	85120000	1.46147
chr1	85030000	85130000	1.31359
chr1	85040000	85140000	1.29802
chr1	85050000	85150000	1.23608
chr1	96330000	96430000	1.4548
chr1	96340000	96440000	1.52914
chr1	96350000	96450000	1.52696
chr1	96360000	96460000	1.65028
chr1	96370000	96470000	1.68605
chr1	96380000	96480000	1.747
chr1	96390000	96490000	1.64498
chr1	96400000	96500000	1.48241
chr1	98510000	98610000	2.0301
chr1	98520000	98620000	3.15229
chr1	98530000	98630000	2.97629
chr1	98540000	98640000	3.23747
chr1	98550000	98650000	3.12767
chr1	98560000	98660000	3.13844
chr1	98570000	98670000	2.96285
chr1	98580000	98680000	2.86997
chr1	98590000	98690000	2.61078
chr1	98600000	98700000	2.16632
chr1	98610000	98710000	1.71787
chr1	98620000	98720000	1.48392
chr1	98630000	98730000	1.44016
chr1	98710000	98810000	1.47732
chr1	98720000	98820000	1.66684
chr1	98730000	98830000	1.74664
chr1	98740000	98840000	1.9238
chr1	98750000	98850000	2.28635
chr1	98760000	98860000	2.79173
chr1	98770000	98870000	2.87454
chr1	98780000	98880000	2.7034
chr1	98790000	98890000	2.9539
chr1	98800000	98900000	2.83032
chr1	98810000	98910000	2.97003
chr1	98820000	98920000	3.0215
chr1	98830000	98930000	2.8949
chr1	98840000	98940000	2.96213
chr1	98850000	98950000	3.17278
chr1	98860000	98960000	3.58187
chr1	98870000	98970000	2.94303
chr1	98880000	98980000	3.1049
chr1	98890000	98990000	3.09886
chr1	98900000	99000000	2.98173
chr1	98910000	99010000	2.95503
chr1	98920000	99020000	2.91298
chr1	98930000	99030000	3.12444
chr1	98940000	99040000	3.17927
chr1	98950000	99050000	3.20775
chr1	98960000	99060000	3.25625
chr1	98970000	99070000	3.54934
chr1	98980000	99080000	3.66139
chr1	98990000	99090000	3.61826
chr1	99000000	99100000	3.72364
chr1	99010000	99110000	3.61099
chr1	99020000	99120000	2.94647
chr1	99030000	99130000	2.54169
chr1	99040000	99140000	1.71244
chr1	99050000	99150000	1.23638
chr1	99150000	99250000	1.53164
chr1	99160000	99260000	1.62823
chr1	99390000	99490000	1.34254
chr1	99400000	99500000	1.38825
chr1	99410000	99510000	1.29345
chr1	99420000	99520000	1.23744
chr1	100160000	100260000	1.28553
chr1	100170000	100270000	1.27786
chr1	100180000	100280000	1.30885
chr1	100190000	100290000	1.28026
chr1	100220000	100320000	1.27758
chr1	100300000	100400000	1.25506
chr1	100570000	100670000	1.25567
chr1	100580000	100680000	1.2397
chr1	100590000	100690000	1.23542
chr1	100600000	100700000	1.35035
chr1	100610000	100710000	1.51607
chr1	100620000	100720000	1.83011
chr1	100630000	100730000	1.9813
chr1	100640000	100740000	1.87133
chr1	100650000	100750000	1.79135
chr1	100660000	100760000	1.75923
chr1	100670000	100770000	1.60115
chr1	100680000	100780000	1.57996
chr1	100690000	100790000	1.39275
chr1	100700000	100800000	1.39505
chr1	100710000	100810000	1.29692
chr1	100790000	100890000	1.25043
chr1	100940000	101040000	1.37415
chr1	100950000	101050000	1.30938
chr1	103750000	103850000	1.41287
chr1	103760000	103860000	1.7601
chr1	103770000	103870000	2.07951
chr1	103780000	103880000	2.27957
chr1	103790000	103890000	2.42729
chr1	103800000	103900000	2.66825
chr1	103810000	103910000	2.94333
chr1	103820000	103920000	3.19679
chr1	103830000	103930000	3.17811
chr1	103840000	103940000	3.2065
chr1	103850000	103950000	2.98516
chr1	103860000	103960000	2.83194
chr1	103870000	103970000	2.5379
chr1	103880000	103980000	2.33107
chr1	103890000	103990000	2.08664
chr1	103900000	104000000	1.52119
chr1	110910000	111010000	1.3906
chr1	110920000	111020000	1.37235
chr1	110930000	111030000	1.42448
chr1	110940000	111040000	1.85412
chr1	110950000	111050000	2.59169
chr1	110960000	111060000	2.2891
chr1	110970000	111070000	2.3097
chr1	110980000	111080000	2.12452
chr1	111180000	111280000	1.37397
chr1	111190000	111290000	1.65264
chr1	111200000	111300000	2.35718
chr1	111210000	111310000	2.91654
chr1	111220000	111320000	2.77775
chr1	111230000	111330000	2.79373
chr1	111240000	111340000	3.14968
chr1	111250000	111350000	3.28701
chr1	111260000	111360000	3.17761
chr1	111270000	111370000	3.21338
chr1	111280000	111380000	2.9828
chr1	111290000	111390000	2.7242
chr1	111300000	111400000	3.03534
chr1	111310000	111410000	2.35689
chr1	111320000	111420000	2.40103
chr1	111330000	111430000	2.23038
chr1	111340000	111440000	2.02477
chr1	111350000	111450000	1.92861
chr1	111360000	111460000	1.80403
chr1	111370000	111470000	1.6555
chr1	111380000	111480000	1.53012
chr1	111390000	111490000	1.38549
chr1	111410000	111510000	1.41562
chr1	111420000	111520000	1.28522
chr1	111430000	111530000	1.29426
chr1	111440000	111540000	1.32112
chr1	111450000	111550000	1.33368
chr1	111740000	111840000	1.25529
chr1	111750000	111850000	1.42515
chr1	111760000	111860000	1.60905
chr1	111770000	111870000	1.59563
chr1	112530000	112630000	1.3813
chr1	112540000	112640000	1.71766
chr1	112550000	112650000	1.72915
chr1	112560000	112660000	1.72225
chr1	112570000	112670000	1.58369
chr1	112580000	112680000	1.53619
chr1	112590000	112690000	1.75028
chr1	112600000	112700000	1.87986
chr1	112610000	112710000	1.92789
chr1	112620000	112720000	1.79307
chr1	112630000	112730000	1.7807
chr1	112640000	112740000	1.72022
chr1	112650000	112750000	1.77612
chr1	112660000	112760000	1.88374
chr1	112670000	112770000	1.83523
chr1	112680000	112780000	1.61876
chr1	112710000	112810000	1.40601
chr1	112720000	112820000	2.2059
chr1	112730000	112830000	2.3656
chr1	112740000	112840000	2.43972
chr1	112750000	112850000	2.20667
chr1	112760000	112860000	1.8774
chr1	112770000	112870000	1.43082
chr1	112780000	112880000	1.33173
chr1	112790000	112890000	1.31771
chr1	113650000	113750000	1.30383
chr1	116150000	116250000	1.30996
chr1	116160000	116260000	1.35333
chr1	116170000	116270000	1.43046
chr1	116180000	116280000	1.45685
chr1	116190000	116290000	1.53771
chr1	116200000	116300000	1.34084
chr1	119320000	119420000	1.79271
chr1	119330000	119430000	2.3713
chr1	119340000	119440000	2.19891
chr1	119350000	119450000	1.97806
chr1	119360000	119460000	1.94127
chr1	119370000	119470000	1.95221
chr1	119380000	119480000	2.03005
chr1	119390000	119490000	2.11404
chr1	119400000	119500000	2.15878
chr1	119410000	119510000	2.07585
chr1	119420000	119520000	2.00979
chr1	119430000	119530000	1.70098
chr1	119440000	119540000	1.56947
chr1	119450000	119550000	1.55867
chr1	119460000	119560000	1.50245
chr1	119470000	119570000	1.39696
chr1	119480000	119580000	1.24788
chr1	119790000	119890000	1.483
chr1	119800000	119900000	1.81766
chr1	119810000	119910000	2.14298
chr1	119820000	119920000	2.93259
chr1	119830000	119930000	2.90233
chr1	119840000	119940000	3.15793
chr1	119850000	119950000	3.50232
chr1	119860000	119960000	3.90282
chr1	119870000	119970000	3.25899
chr1	119880000	119980000	2.48164
chr1	119890000	119990000	2.2102
chr1	119900000	120000000	2.05916
chr1	119910000	120010000	1.8231
chr1	119920000	120020000	1.43171
chr1	119930000	120030000	1.26435
chr1	120010000	120110000	1.54336
chr1	120020000	120120000	1.78992
chr1	120030000	120130000	2.21652
chr1	120040000	120140000	2.55603
chr1	120050000	120150000	2.53626
chr1	120060000	120160000	2.36066
chr1	120070000	120170000	2.5901
chr1	120080000	120180000	2.83958
chr1	120090000	120190000	2.78568
chr1	120100000	120200000	2.82386
chr1	120110000	120210000	2.85856
chr1	120120000	120220000	2.88951
chr1	120130000	120230000	2.73519
chr1	120140000	120240000	2.43346
chr1	120150000	120250000	2.32269
chr1	120160000	120260000	2.23612
chr1	120170000	120270000	1.69051
chr1	120180000	120280000	1.29345
chr1	120190000	120290000	1.59914
chr1	121300000	121400000	1.52092
chr1	121310000	121410000	1.5093
chr1	121320000	121420000	1.52124
chr1	121330000	121430000	1.50539
chr1	121460000	121560000	1.36619
chr1	121470000	121570000	1.55441
chr1	121480000	121580000	1.64422
chr1	121490000	121590000	2.12091
chr1	121500000	121600000	2.8614
chr1	121510000	121610000	2.61163
chr1	121520000	121620000	2.72452
chr1	121530000	121630000	2.80593
chr1	121540000	121640000	2.48707
chr1	121550000	121650000	2.21739
chr1	121560000	121660000	2.09445
chr1	122500000	122600000	1.37307
chr1	122510000	122610000	1.40635
chr1	122520000	122620000	1.53867
chr1	122530000	122630000	1.50298
chr1	122540000	122640000	1.50388
chr1	122550000	122650000	1.56493
chr1	122560000	122660000	1.5439
chr1	122570000	122670000	1.36542
chr1	137110000	137210000	1.47581
chr1	137120000	137220000	1.49424
chr1	137130000	137230000	1.56644
chr1	137140000	137240000	1.45379
chr1	138890000	138990000	1.24805
chr1	138900000	139000000	1.29456
chr1	138910000	139010000	1.31256
chr1	138920000	139020000	1.50767
chr1	138930000	139030000	1.42815
chr1	144430000	144530000	1.5122
chr1	144440000	144540000	1.64078
chr1	144450000	144550000	2.11675
chr1	144460000	144560000	2.42275
chr1	144470000	144570000	2.55828
chr1	144480000	144580000	2.78534
chr1	144490000	144590000	2.65138
chr1	144500000	144600000	2.42099
chr1	144510000	144610000	2.27899
chr1	144520000	144620000	2.3316
chr1	144530000	144630000	2.5699
chr1	144540000	144640000	2.54568
chr1	144550000	144650000	2.36896
chr1	144560000	144660000	1.92428
chr1	144570000	144670000	1.60949
chr1	144580000	144680000	1.56771
chr1	144590000	144690000	1.611
chr1	144600000	144700000	1.86288
chr1	144610000	144710000	2.03152
chr1	144620000	144720000	2.00887
chr1	144630000	144730000	1.91104
chr1	144640000	144740000	1.7741
chr1	144650000	144750000	1.89101
chr1	144660000	144760000	2.53152
chr1	144670000	144770000	3.01002
chr1	144680000	144780000	3.18187
chr1	144690000	144790000	3.16325
chr1	144700000	144800000	3.13326
chr1	144710000	144810000	2.78706
chr1	144720000	144820000	2.7445
chr1	144730000	144830000	2.23465
chr1	144740000	144840000	1.99128
chr1	144750000	144850000	1.99113
chr1	144760000	144860000	1.75666
chr1	144770000	144870000	1.7653
chr1	144780000	144880000	1.65109
chr1	144790000	144890000	1.50204
chr1	144800000	144900000	1.31898
chr1	144810000	144910000	1.35501
chr1	144820000	144920000	1.29886
chr1	144830000	144930000	1.54347
chr1	144840000	144940000	1.80247
chr1	144850000	144950000	1.71667
chr1	144860000	144960000	1.55031
chr1	144920000	145020000	1.25461
chr1	144930000	145030000	1.26657
chr1	144960000	145060000	1.39816
chr1	144970000	145070000	1.80901
chr1	144980000	145080000	2.00622
chr1	144990000	145090000	1.94193
chr1	145000000	145100000	1.97703
chr1	145010000	145110000	1.44503
chr1	145020000	145120000	1.30787
chr1	145030000	145130000	1.74005
chr1	145160000	145260000	1.28384
chr1	145170000	145270000	1.51489
chr1	145180000	145280000	1.93103
chr1	145190000	145290000	1.74413
chr1	145580000	145680000	1.36439
chr1	145590000	145690000	1.4861
chr1	145600000	145700000	3.25588
chr1	145610000	145710000	3.6191
chr1	145620000	145720000	3.49016
chr1	145630000	145730000	3.83662
chr1	145640000	145740000	2.25812
chr1	145650000	145750000	2.5209
chr1	145660000	145760000	2.63966
chr1	145670000	145770000	2.68832
chr1	145680000	145780000	3.01327
chr1	145690000	145790000	3.07882
chr1	145700000	145800000	3.06367
chr1	145710000	145810000	3.12454
chr1	145720000	145820000	2.78308
chr1	145730000	145830000	2.72148
chr1	145740000	145840000	3.90769
chr1	145750000	145850000	3.35628
chr1	145760000	145860000	2.80194
chr1	145770000	145870000	1.71209
chr1	145890000	145990000	2.07914
chr1	145900000	146000000	3.21273
chr1	145920000	146020000	4.76133
chr1	145930000	146030000	3.18292
chr1	145940000	146040000	3.25965
chr1	145950000	146050000	3.06841
chr1	145960000	146060000	2.99447
chr1	145970000	146070000	2.94598
chr1	145980000	146080000	3.00607
chr1	145990000	146090000	3.28608
chr1	146000000	146100000	3.50602
chr1	146010000	146110000	3.45491
chr1	146020000	146120000	3.46265
chr1	146030000	146130000	4.53728
chr1	146040000	146140000	4.43863
chr1	146050000	146150000	4.67244
chr1	146060000	146160000	4.97469
chr1	146070000	146170000	3.82783
chr1	146080000	146180000	3.28951
chr1	146090000	146190000	2.91038
chr1	146100000	146200000	2.24444
chr1	146110000	146210000	2.09205
chr1	146120000	146220000	1.66877
chr1	146130000	146230000	1.63929
chr1	146140000	146240000	1.77734
chr1	146150000	146250000	1.90628
chr1	146160000	146260000	1.75546
chr1	146170000	146270000	1.76648
chr1	146180000	146280000	1.93321
chr1	146190000	146290000	1.32658
chr1	146200000	146300000	1.33041
chr1	146210000	146310000	1.41299
chr1	146410000	146510000	1.58875
chr1	146420000	146520000	1.73247
chr1	146430000	146530000	2.52282
chr1	146440000	146540000	2.66529
chr1	146450000	146550000	1.64558
chr1	147060000	147160000	1.73833
chr1	147070000	147170000	2.18953
chr1	147080000	147180000	2.52605
chr1	147090000	147190000	2.39959
chr1	147100000	147200000	2.01642
chr1	147110000	147210000	1.86123
chr1	147120000	147220000	1.75311
chr1	147130000	147230000	1.46369
chr1	147140000	147240000	1.32125
chr1	147150000	147250000	1.25498
chr1	160890000	160990000	1.30282
chr1	160900000	161000000	1.44865
chr1	160910000	161010000	1.45673
chr1	160920000	161020000	1.47593
chr1	160930000	161030000	1.44961
chr1	160940000	161040000	1.47146
chr1	160950000	161050000	1.49168
chr1	160960000	161060000	1.54789
chr1	160970000	161070000	1.54105
chr1	160980000	161080000	1.52547
chr1	160990000	161090000	1.3937
chr1	161000000	161100000	1.30087
chr1	163170000	163270000	1.27895
chr1	163180000	163280000	1.24278
chr1	163190000	163290000	1.27911
chr1	163200000	163300000	1.25526
chr1	164190000	164290000	1.28666
chr1	164200000	164300000	1.31055
chr1	164210000	164310000	1.31759
chr1	164220000	164320000	1.36072
chr1	164230000	164330000	1.37652
chr1	164240000	164340000	1.36616
chr1	164250000	164350000	1.3616
chr1	164260000	164360000	1.34522
chr1	164270000	164370000	1.34563
chr1	164280000	164380000	1.44276
chr1	164290000	164390000	1.42916
chr1	164300000	164400000	1.39861
chr1	164310000	164410000	1.38827
chr1	164320000	164420000	1.34702
chr1	164330000	164430000	1.33739
chr1	164340000	164440000	1.29825
chr1	164350000	164450000	1.26792
chr1	164360000	164460000	1.27316
chr1	164370000	164470000	1.26439
chr1	164420000	164520000	1.25314
chr1	164430000	164530000	1.3231
chr1	164440000	164540000	1.35057
chr1	164450000	164550000	1.30035
chr1	164950000	165050000	1.28299
chr1	164960000	165060000	1.35321
chr1	164970000	165070000	1.39463
chr1	164980000	165080000	1.44975
chr1	164990000	165090000	1.54111
chr1	165000000	165100000	1.59556
chr1	165010000	165110000	1.60756
chr1	165020000	165120000	1.51503
chr1	165030000	165130000	1.51305
chr1	165040000	165140000	1.44388
chr1	165050000	165150000	1.39721
chr1	165060000	165160000	1.36369
chr1	165070000	165170000	1.35113
chr1	165080000	165180000	1.28662
chr1	165110000	165210000	1.23779
chr1	165120000	165220000	1.57334
chr1	165130000	165230000	1.55737
chr1	165140000	165240000	1.59781
chr1	165150000	165250000	1.59311
chr1	165160000	165260000	1.58894
chr1	165170000	165270000	1.6493
chr1	165180000	165280000	1.62817
chr1	165190000	165290000	1.76459
chr1	165200000	165300000	1.74084
chr1	165210000	165310000	1.79143
chr1	165220000	165320000	1.7327
chr1	165230000	165330000	1.69447
chr1	165240000	165340000	1.65888
chr1	165250000	165350000	1.63231
chr1	165260000	165360000	1.65653
chr1	165270000	165370000	1.67476
chr1	165280000	165380000	1.69736
chr1	165290000	165390000	1.69277
chr1	165300000	165400000	1.40979
chr1	165310000	165410000	1.42213
chr1	165320000	165420000	1.44074
chr1	165330000	165430000	1.42034
chr1	165340000	165440000	1.46189
chr1	165350000	165450000	1.45666
chr1	165360000	165460000	1.45641
chr1	165370000	165470000	1.49459
chr1	165380000	165480000	1.53472
chr1	165390000	165490000	1.5226
chr1	165400000	165500000	1.80754
chr1	165410000	165510000	1.77938
chr1	165420000	165520000	1.82195
chr1	165430000	165530000	1.84808
chr1	165440000	165540000	1.81217
chr1	165450000	165550000	1.82638
chr1	165460000	165560000	1.83663
chr1	165470000	165570000	1.80645
chr1	165480000	165580000	1.77878
chr1	165490000	165590000	1.79264
chr1	165500000	165600000	1.86821
chr1	165510000	165610000	1.88479
chr1	165520000	165620000	1.84389
chr1	165530000	165630000	1.80097
chr1	165540000	165640000	1.83113
chr1	165550000	165650000	1.84041
chr1	165560000	165660000	1.82452
chr1	165570000	165670000	1.85534
chr1	165580000	165680000	1.85295
chr1	165590000	165690000	1.69306
chr1	165600000	165700000	1.63543
chr1	165610000	165710000	1.56056
chr1	165620000	165720000	1.52974
chr1	165630000	165730000	1.56866
chr1	165640000	165740000	1.51441
chr1	165650000	165750000	1.50031
chr1	165660000	165760000	1.49642
chr1	165670000	165770000	1.44096
chr1	165680000	165780000	1.44993
chr1	165690000	165790000	1.48374
chr1	165700000	165800000	1.48175
chr1	165710000	165810000	1.29281
chr1	166460000	166560000	1.33329
chr1	166470000	166570000	1.43147
chr1	166480000	166580000	1.43697
chr1	166490000	166590000	1.44205
chr1	166500000	166600000	1.48483
chr1	166510000	166610000	1.34565
chr1	166520000	166620000	1.33366
chr1	166530000	166630000	1.31199
chr1	166540000	166640000	1.30197
chr1	166580000	166680000	1.28322
chr1	166590000	166690000	1.4596
chr1	166600000	166700000	1.32945
chr1	166610000	166710000	1.43041
chr1	166620000	166720000	1.41729
chr1	166630000	166730000	1.48762
chr1	166640000	166740000	1.57776
chr1	166650000	166750000	1.74214
chr1	166660000	166760000	1.83343
chr1	166670000	166770000	1.88021
chr1	166680000	166780000	1.77012
chr1	166690000	166790000	1.78999
chr1	166700000	166800000	1.79914
chr1	166710000	166810000	1.78375
chr1	166720000	166820000	1.80406
chr1	166730000	166830000	1.57913
chr1	166740000	166840000	1.42764
chr1	166970000	167070000	1.36846
chr1	166980000	167080000	1.49412
chr1	166990000	167090000	1.7735
chr1	167000000	167100000	1.90093
chr1	167010000	167110000	1.92411
chr1	167020000	167120000	1.82557
chr1	167030000	167130000	1.73332
chr1	167040000	167140000	1.93458
chr1	167050000	167150000	2.05781
chr1	167060000	167160000	1.9652
chr1	167070000	167170000	1.9961
chr1	167080000	167180000	1.61606
chr1	167220000	167320000	1.35157
chr1	167230000	167330000	1.46109
chr1	167240000	167340000	1.61546
chr1	167250000	167350000	1.63875
chr1	167260000	167360000	1.72016
chr1	167270000	167370000	1.74411
chr1	167280000	167380000	1.71346
chr1	167290000	167390000	1.40648
chr1	167300000	167400000	1.4233
chr1	167310000	167410000	1.47275
chr1	167320000	167420000	1.47586
chr1	167330000	167430000	1.40307
chr1	167340000	167440000	1.34662
chr1	167350000	167450000	1.25421
chr1	167560000	167660000	1.39885
chr1	167570000	167670000	1.33957
chr1	167580000	167680000	1.30516
chr1	167650000	167750000	1.23669
chr1	167660000	167760000	1.24861
chr1	167670000	167770000	1.52875
chr1	167680000	167780000	1.65163
chr1	167690000	167790000	1.67112
chr1	167700000	167800000	1.72542
chr1	167710000	167810000	1.80218
chr1	167720000	167820000	1.78014
chr1	167730000	167830000	1.71168
chr1	167740000	167840000	1.29384
chr1	167760000	167860000	1.28291
chr1	167770000	167870000	1.27538
chr1	167790000	167890000	1.26308
chr1	167810000	167910000	1.31938
chr1	167820000	167920000	1.35583
chr1	167830000	167930000	1.44023
chr1	167840000	167940000	1.92013
chr1	167850000	167950000	1.85315
chr1	167860000	167960000	1.90015
chr1	167870000	167970000	1.39697
chr1	167880000	167980000	1.25131
chr1	168140000	168240000	1.4999
chr1	168150000	168250000	1.62992
chr1	168160000	168260000	1.91639
chr1	168170000	168270000	2.18191
chr1	168180000	168280000	1.96103
chr1	168190000	168290000	2.35093
chr1	168200000	168300000	2.85827
chr1	168210000	168310000	2.9558
chr1	168220000	168320000	3.19556
chr1	168230000	168330000	3.27176
chr1	168240000	168340000	3.04429
chr1	168250000	168350000	3.21135
chr1	168260000	168360000	2.8659
chr1	168270000	168370000	2.72402
chr1	168280000	168380000	2.97008
chr1	168290000	168390000	2.64742
chr1	168300000	168400000	2.3906
chr1	168310000	168410000	2.18159
chr1	168320000	168420000	2.0846
chr1	168330000	168430000	2.03515
chr1	168340000	168440000	2.01015
chr1	168350000	168450000	1.8899
chr1	168360000	168460000	1.81285
chr1	168370000	168470000	1.65423
chr1	168380000	168480000	1.74545
chr1	168390000	168490000	1.7724
chr1	168400000	168500000	1.7797
chr1	168410000	168510000	1.32129
chr1	168470000	168570000	1.25459
chr1	168480000	168580000	1.36964
chr1	168490000	168590000	1.24268
chr1	168500000	168600000	1.26704
chr1	168510000	168610000	1.7388
chr1	168520000	168620000	1.99891
chr1	168530000	168630000	2.12224
chr1	168540000	168640000	1.40569
chr1	168550000	168650000	1.39606
chr1	168560000	168660000	1.38702
chr1	168570000	168670000	1.27519
chr1	168590000	168690000	1.27772
chr1	168640000	168740000	1.65163
chr1	168650000	168750000	1.65833
chr1	168660000	168760000	1.80787
chr1	168670000	168770000	2.02704
chr1	168680000	168780000	1.57251
chr1	169080000	169180000	1.27694
chr1	169090000	169190000	1.57491
chr1	169100000	169200000	2.58253
chr1	169110000	169210000	3.14923
chr1	169120000	169220000	3.31654
chr1	169130000	169230000	3.61185
chr1	169140000	169240000	3.98716
chr1	169150000	169250000	4.69282
chr1	169160000	169260000	4.48674
chr1	169170000	169270000	2.95708
chr1	169180000	169280000	2.64928
chr1	169190000	169290000	2.52889
chr1	169200000	169300000	2.31934
chr1	169210000	169310000	2.01283
chr1	169220000	169320000	1.89292
chr1	169230000	169330000	1.88876
chr1	169240000	169340000	1.79871
chr1	169250000	169350000	1.43762
chr1	169260000	169360000	1.43792
chr1	169270000	169370000	1.34988
chr1	169280000	169380000	1.32237
chr1	169290000	169390000	1.30927
chr1	169300000	169400000	1.31726
chr1	169310000	169410000	1.28955
chr1	169320000	169420000	1.2769
chr1	169340000	169440000	1.2359
chr1	169350000	169450000	1.7632
chr1	169360000	169460000	1.7261
chr1	169370000	169470000	1.74009
chr1	169380000	169480000	1.6309
chr1	169390000	169490000	1.54848
chr1	169400000	169500000	1.50866
chr1	169410000	169510000	1.4971
chr1	169420000	169520000	1.51769
chr1	169430000	169530000	1.46662
chr1	169440000	169540000	1.43747
chr1	169450000	169550000	1.39033
chr1	169460000	169560000	1.29692
chr1	169550000	169650000	1.56216
chr1	169560000	169660000	2.05235
chr1	169570000	169670000	2.52506
chr1	169580000	169680000	2.67436
chr1	169590000	169690000	2.86629
chr1	169600000	169700000	3.02615
chr1	169610000	169710000	3.10352
chr1	169620000	169720000	3.1545
chr1	169630000	169730000	3.24834
chr1	169640000	169740000	3.48926
chr1	169650000	169750000	3.41553
chr1	169660000	169760000	3.28937
chr1	169670000	169770000	3.26558
chr1	169680000	169780000	3.22259
chr1	169690000	169790000	2.50528
chr1	169700000	169800000	2.267
chr1	169710000	169810000	2.09112
chr1	169720000	169820000	1.99322
chr1	169730000	169830000	1.72213
chr1	169810000	169910000	1.47653
chr1	169820000	169920000	1.75657
chr1	169830000	169930000	1.56829
chr1	169840000	169940000	2.11256
chr1	169850000	169950000	1.92062
chr1	169860000	169960000	1.85443
chr1	169870000	169970000	2.10833
chr1	169880000	169980000	1.707
chr1	169890000	169990000	1.30621
chr1	170030000	170130000	1.3043
chr1	170050000	170150000	1.44702
chr1	170060000	170160000	1.85875
chr1	170070000	170170000	2.12137
chr1	170080000	170180000	2.22704
chr1	170090000	170190000	2.27207
chr1	170100000	170200000	2.72697
chr1	170110000	170210000	2.89694
chr1	170120000	170220000	2.81157
chr1	170130000	170230000	2.65159
chr1	170140000	170240000	2.44598
chr1	170150000	170250000	2.42764
chr1	170160000	170260000	2.61704
chr1	170170000	170270000	2.64978
chr1	170180000	170280000	2.69758
chr1	170190000	170290000	3.54033
chr1	170200000	170300000	3.65911
chr1	170210000	170310000	3.68327
chr1	170220000	170320000	3.94043
chr1	170230000	170330000	3.53774
chr1	170240000	170340000	4.34055
chr1	170250000	170350000	4.0553
chr1	170260000	170360000	3.17831
chr1	170270000	170370000	3.06815
chr1	170280000	170380000	3.30756
chr1	170290000	170390000	3.19093
chr1	170300000	170400000	3.11077
chr1	170310000	170410000	3.21868
chr1	170320000	170420000	3.23643
chr1	170330000	170430000	3.61573
chr1	170340000	170440000	3.50147
chr1	170350000	170450000	3.62206
chr1	170360000	170460000	3.50446
chr1	170370000	170470000	3.65759
chr1	170380000	170480000	2.52126
chr1	171260000	171360000	1.63573
chr1	171270000	171370000	1.52827
chr1	171280000	171380000	1.40473
chr1	171430000	171530000	1.61291
chr1	171440000	171540000	1.84474
chr1	171450000	171550000	1.97402
chr1	171460000	171560000	2.08137
chr1	171470000	171570000	2.09818
chr1	171480000	171580000	2.51228
chr1	171490000	171590000	2.56128
chr1	171500000	171600000	2.42749
chr1	171510000	171610000	1.85039
chr1	171520000	171620000	1.7466
chr1	171770000	171870000	1.34927
chr1	172010000	172110000	1.34803
chr1	172930000	173030000	1.4305
chr1	172940000	173040000	1.69406
chr1	172950000	173050000	1.83023
chr1	172960000	173060000	1.68934
chr1	172970000	173070000	1.98857
chr1	172980000	173080000	2.29087
chr1	172990000	173090000	2.32129
chr1	173000000	173100000	1.81398
chr1	173010000	173110000	1.68442
chr1	173020000	173120000	1.74119
chr1	173030000	173130000	1.83994
chr1	173040000	173140000	1.80547
chr1	173050000	173150000	1.85126
chr1	173060000	173160000	1.98605
chr1	173070000	173170000	1.86846
chr1	173080000	173180000	1.95386
chr1	173090000	173190000	1.91587
chr1	173100000	173200000	2.03007
chr1	173110000	173210000	1.98304
chr1	173120000	173220000	1.96978
chr1	173130000	173230000	1.77224
chr1	173140000	173240000	1.85771
chr1	173150000	173250000	2.00967
chr1	173160000	173260000	2.07028
chr1	173170000	173270000	2.14991
chr1	173180000	173280000	2.0265
chr1	173190000	173290000	2.00274
chr1	173200000	173300000	2.10152
chr1	173210000	173310000	2.15322
chr1	173220000	173320000	2.14284
chr1	173230000	173330000	2.19285
chr1	173240000	173340000	2.27279
chr1	173250000	173350000	2.0022
chr1	173260000	173360000	1.94652
chr1	173270000	173370000	1.8084
chr1	173280000	173380000	1.89511
chr1	173290000	173390000	1.86773
chr1	173300000	173400000	1.88289
chr1	173310000	173410000	1.82759
chr1	173320000	173420000	2.02669
chr1	173330000	173430000	2.11915
chr1	173340000	173440000	2.01743
chr1	173350000	173450000	2.11228
chr1	173360000	173460000	2.19337
chr1	173370000	173470000	2.27876
chr1	173380000	173480000	2.32804
chr1	173390000	173490000	2.4073
chr1	173400000	173500000	2.33733
chr1	173410000	173510000	2.1258
chr1	173420000	173520000	2.07264
chr1	173430000	173530000	1.88058
chr1	173440000	173540000	1.89879
chr1	173450000	173550000	2.02943
chr1	173460000	173560000	1.96132
chr1	173470000	173570000	1.87788
chr1	173480000	173580000	1.82921
chr1	173490000	173590000	1.70352
chr1	173500000	173600000	1.75171
chr1	173510000	173610000	1.67272
chr1	173520000	173620000	1.58296
chr1	173530000	173630000	1.72347
chr1	173540000	173640000	1.56705
chr1	173550000	173650000	1.43402
chr1	173560000	173660000	1.47426
chr1	173570000	173670000	1.50695
chr1	173580000	173680000	1.53881
chr1	173590000	173690000	1.57814
chr1	173600000	173700000	1.57313
chr1	173610000	173710000	1.76343
chr1	173620000	173720000	1.92758
chr1	173630000	173730000	1.9966
chr1	173640000	173740000	2.16003
chr1	173650000	173750000	2.32514
chr1	173660000	173760000	2.33103
chr1	173670000	173770000	2.41195
chr1	173680000	173780000	2.34582
chr1	173690000	173790000	2.27905
chr1	173700000	173800000	2.34188
chr1	173710000	173810000	2.28401
chr1	173720000	173820000	2.00434
chr1	173730000	173830000	1.75141
chr1	173740000	173840000	1.65402
chr1	173750000	173850000	1.46558
chr1	174950000	175050000	1.52284
chr1	174960000	175060000	1.4486
chr1	174970000	175070000	1.28329
chr1	175380000	175480000	1.3145
chr1	175390000	175490000	1.28953
chr1	175630000	175730000	1.25386
chr1	175640000	175740000	1.33976
chr1	175650000	175750000	1.70003
chr1	175660000	175760000	1.86083
chr1	175670000	175770000	2.10527
chr1	175680000	175780000	2.357
chr1	175690000	175790000	2.25376
chr1	175700000	175800000	2.67483
chr1	175710000	175810000	2.48448
chr1	175720000	175820000	2.3997
chr1	175730000	175830000	2.25798
chr1	175740000	175840000	1.90921
chr1	175750000	175850000	1.97182
chr1	175760000	175860000	2.06251
chr1	175770000	175870000	1.91463
chr1	175780000	175880000	1.76709
chr1	175790000	175890000	1.68025
chr1	175800000	175900000	1.58901
chr1	175810000	175910000	1.68497
chr1	175820000	175920000	1.6891
chr1	175830000	175930000	1.65799
chr1	175840000	175940000	2.05908
chr1	175850000	175950000	1.76987
chr1	175860000	175960000	1.57759
chr1	175870000	175970000	1.61897
chr1	175880000	175980000	1.44955
chr1	175890000	175990000	1.59899
chr1	175900000	176000000	1.5369
chr1	175910000	176010000	1.48871
chr1	175920000	176020000	1.71281
chr1	175930000	176030000	1.84147
chr1	175940000	176040000	1.76992
chr1	175950000	176050000	1.95334
chr1	175960000	176060000	2.02652
chr1	175970000	176070000	2.06394
chr1	175980000	176080000	2.25533
chr1	175990000	176090000	2.10517
chr1	176000000	176100000	2.08522
chr1	176010000	176110000	2.36552
chr1	176020000	176120000	2.2089
chr1	176030000	176130000	1.62968
chr1	176040000	176140000	1.65538
chr1	176050000	176150000	1.53151
chr1	177110000	177210000	1.38642
chr1	177120000	177220000	1.52205
chr1	177130000	177230000	1.95556
chr1	177140000	177240000	2.20068
chr1	177150000	177250000	1.84778
chr1	177160000	177260000	1.91324
chr1	177170000	177270000	1.81353
chr1	177180000	177280000	1.87002
chr1	177190000	177290000	1.87141
chr1	177200000	177300000	1.84413
chr1	177210000	177310000	1.8931
chr1	177220000	177320000	1.93223
chr1	177230000	177330000	1.88954
chr1	177240000	177340000	1.83811
chr1	177250000	177350000	2.02703
chr1	177260000	177360000	2.01273
chr1	177270000	177370000	2.15357
chr1	177280000	177380000	1.94747
chr1	177290000	177390000	1.90181
chr1	177300000	177400000	1.85079
chr1	177310000	177410000	1.93483
chr1	177320000	177420000	2.01775
chr1	177330000	177430000	1.96608
chr1	177340000	177440000	1.70676
chr1	177350000	177450000	1.73614
chr1	177360000	177460000	1.86936
chr1	177370000	177470000	1.91703
chr1	177380000	177480000	1.92283
chr1	177390000	177490000	1.95404
chr1	177400000	177500000	2.13447
chr1	177410000	177510000	2.13784
chr1	177420000	177520000	1.82505
chr1	177430000	177530000	1.72961
chr1	177440000	177540000	1.72676
chr1	177450000	177550000	1.76172
chr1	177460000	177560000	1.75216
chr1	177470000	177570000	1.66158
chr1	177480000	177580000	1.67453
chr1	177490000	177590000	1.6786
chr1	177500000	177600000	1.66973
chr1	177510000	177610000	1.70588
chr1	177520000	177620000	2.05643
chr1	177530000	177630000	2.13745
chr1	177540000	177640000	2.44945
chr1	177550000	177650000	2.33929
chr1	177560000	177660000	1.26589
chr1	177570000	177670000	1.40516
chr1	177580000	177680000	1.42221
chr1	177590000	177690000	1.27398
chr1	177600000	177700000	1.25882
chr1	177660000	177760000	1.37138
chr1	177670000	177770000	1.24326
chr1	177720000	177820000	1.25393
chr1	177830000	177930000	1.46893
chr1	177840000	177940000	1.48396
chr1	177850000	177950000	1.37401
chr1	177860000	177960000	1.3079
chr1	177870000	177970000	1.3927
chr1	177880000	177980000	1.45321
chr1	177890000	177990000	1.32903
chr1	178050000	178150000	1.56026
chr1	178060000	178160000	1.5739
chr1	178070000	178170000	1.74331
chr1	178080000	178180000	2.10369
chr1	178090000	178190000	2.24578
chr1	178100000	178200000	2.24601
chr1	178110000	178210000	2.23317
chr1	178120000	178220000	2.3333
chr1	178130000	178230000	2.03408
chr1	178140000	178240000	1.7888
chr1	178150000	178250000	1.63797
chr1	178160000	178260000	1.63039
chr1	178170000	178270000	1.55877
chr1	178180000	178280000	1.31193
chr1	178190000	178290000	1.40526
chr1	178200000	178300000	1.47097
chr1	178210000	178310000	1.34861
chr1	178230000	178330000	1.27386
chr1	178240000	178340000	1.35779
chr1	178250000	178350000	1.34027
chr1	178260000	178360000	1.36638
chr1	178270000	178370000	1.35242
chr1	178280000	178380000	1.42206
chr1	178290000	178390000	1.3019
chr1	178300000	178400000	1.25656
chr1	178310000	178410000	1.39886
chr1	178320000	178420000	1.49922
chr1	178330000	178430000	1.63421
chr1	178340000	178440000	1.77406
chr1	178350000	178450000	1.86972
chr1	178360000	178460000	1.74313
chr1	178370000	178470000	1.39674
chr1	179270000	179370000	1.29981
chr1	179280000	179380000	1.57181
chr1	179290000	179390000	1.72636
chr1	179300000	179400000	2.00383
chr1	179310000	179410000	2.09619
chr1	179320000	179420000	1.95973
chr1	179330000	179430000	2.02262
chr1	179340000	179440000	2.07568
chr1	179350000	179450000	1.99814
chr1	179360000	179460000	2.40012
chr1	179370000	179470000	2.49397
chr1	179380000	179480000	2.43599
chr1	179390000	179490000	2.40575
chr1	179400000	179500000	2.27578
chr1	179410000	179510000	2.28142
chr1	179420000	179520000	2.182
chr1	179430000	179530000	2.1301
chr1	179440000	179540000	1.91835
chr1	179450000	179550000	1.65873
chr1	179460000	179560000	1.30548
chr1	179470000	179570000	1.25013
chr1	179550000	179650000	1.31226
chr1	179560000	179660000	1.71842
chr1	179570000	179670000	1.89977
chr1	179580000	179680000	2.21284
chr1	179590000	179690000	2.58137
chr1	179600000	179700000	1.43306
chr1	179610000	179710000	1.46973
chr1	179620000	179720000	1.5604
chr1	179630000	179730000	1.39365
chr1	179780000	179880000	1.28607
chr1	179790000	179890000	1.45172
chr1	179800000	179900000	1.41682
chr1	179810000	179910000	1.30582
chr1	179820000	179920000	1.3744
chr1	179860000	179960000	1.28471
chr1	179870000	179970000	1.25497
chr1	179990000	180090000	1.34649
chr1	180000000	180100000	1.71063
chr1	180010000	180110000	1.82395
chr1	180020000	180120000	1.83756
chr1	180030000	180130000	2.03361
chr1	180040000	180140000	2.04155
chr1	180050000	180150000	2.06403
chr1	180060000	180160000	2.29385
chr1	180070000	180170000	2.37802
chr1	180080000	180180000	2.3205
chr1	180090000	180190000	2.31567
chr1	180100000	180200000	2.33118
chr1	180110000	180210000	2.29755
chr1	180120000	180220000	2.1817
chr1	180130000	180230000	2.03057
chr1	180140000	180240000	2.00152
chr1	180150000	180250000	1.95247
chr1	180160000	180260000	1.77381
chr1	180170000	180270000	1.67759
chr1	180180000	180280000	1.66383
chr1	180190000	180290000	1.47964
chr1	180200000	180300000	1.42954
chr1	180210000	180310000	1.4819
chr1	180220000	180320000	1.54535
chr1	180230000	180330000	1.64607
chr1	180240000	180340000	1.725
chr1	180250000	180350000	1.73963
chr1	180260000	180360000	1.59691
chr1	180270000	180370000	1.51705
chr1	180280000	180380000	1.54323
chr1	180290000	180390000	1.59143
chr1	180300000	180400000	1.55953
chr1	180310000	180410000	1.44186
chr1	180320000	180420000	1.43764
chr1	180330000	180430000	1.37497
chr1	180340000	180440000	1.40224
chr1	180350000	180450000	1.63839
chr1	180360000	180460000	1.95583
chr1	180370000	180470000	2.22899
chr1	180380000	180480000	2.53158
chr1	180390000	180490000	2.79526
chr1	180400000	180500000	2.77529
chr1	180410000	180510000	2.61621
chr1	180420000	180520000	2.63183
chr1	180430000	180530000	2.78807
chr1	180440000	180540000	1.67737
chr1	180580000	180680000	1.25271
chr1	180610000	180710000	1.30204
chr1	180620000	180720000	1.25105
chr1	180630000	180730000	1.24038
chr1	180640000	180740000	1.46129
chr1	180650000	180750000	1.60971
chr1	180660000	180760000	1.62203
chr1	180670000	180770000	1.53848
chr1	180680000	180780000	1.29076
chr1	180870000	180970000	1.28924
chr1	180880000	180980000	1.48757
chr1	181080000	181180000	1.33565
chr1	181090000	181190000	1.45868
chr1	181100000	181200000	1.50112
chr1	181110000	181210000	1.4933
chr1	181120000	181220000	1.52784
chr1	181130000	181230000	1.58416
chr1	181140000	181240000	1.56686
chr1	181150000	181250000	1.64344
chr1	181160000	181260000	1.68162
chr1	181170000	181270000	1.45889
chr1	181180000	181280000	1.37352
chr1	181960000	182060000	1.30311
chr1	181970000	182070000	1.40272
chr1	181980000	182080000	1.51565
chr1	181990000	182090000	1.61336
chr1	182000000	182100000	1.79649
chr1	182010000	182110000	2.11029
chr1	182020000	182120000	2.35928
chr1	182030000	182130000	2.51422
chr1	182040000	182140000	2.3758
chr1	182050000	182150000	1.40085
chr1	182060000	182160000	1.27606
chr1	182080000	182180000	1.33317
chr1	182090000	182190000	1.52504
chr1	182100000	182200000	1.48281
chr1	182110000	182210000	1.36458
chr1	182120000	182220000	1.49279
chr1	182130000	182230000	1.53015
chr1	182140000	182240000	2.20754
chr1	182150000	182250000	1.83118
chr1	182160000	182260000	1.43224
chr1	182170000	182270000	1.47233
chr1	182180000	182280000	1.49326
chr1	182190000	182290000	1.32292
chr1	182540000	182640000	1.28391
chr1	182550000	182650000	1.29185
chr1	182560000	182660000	1.33811
chr1	182570000	182670000	1.60651
chr1	182580000	182680000	1.68381
chr1	182590000	182690000	1.48411
chr1	182600000	182700000	1.88183
chr1	182610000	182710000	2.33032
chr1	182620000	182720000	2.85393
chr1	182630000	182730000	2.45309
chr1	182640000	182740000	1.75001
chr1	182650000	182750000	1.55286
chr1	182660000	182760000	1.36051
chr1	182680000	182780000	1.42247
chr1	182690000	182790000	1.60689
chr1	182700000	182800000	1.76534
chr1	182710000	182810000	1.76795
chr1	182720000	182820000	1.45555
chr1	182730000	182830000	1.43765
chr1	182740000	182840000	1.47513
chr1	187820000	187920000	1.71481
chr1	187830000	187930000	1.62866
chr1	187840000	187940000	1.56133
chr1	187850000	187950000	1.33046
chr1	188290000	188390000	1.24042
chr1	188300000	188400000	1.45168
chr1	188310000	188410000	1.39851
chr1	188320000	188420000	1.62811
chr1	188330000	188430000	2.01405
chr1	188340000	188440000	2.4896
chr1	188350000	188450000	3.01972
chr1	188360000	188460000	3.06304
chr1	188370000	188470000	2.91206
chr1	188380000	188480000	2.49323
chr1	188390000	188490000	2.35641
chr1	188400000	188500000	2.18844
chr1	188410000	188510000	2.5712
chr1	188420000	188520000	2.49115
chr1	188430000	188530000	2.17389
chr1	188440000	188540000	1.44059
chr1	188790000	188890000	1.67379
chr1	188800000	188900000	2.31225
chr1	188810000	188910000	2.49374
chr1	188820000	188920000	2.45896
chr1	188830000	188930000	2.4443
chr1	188840000	188940000	2.42811
chr1	188850000	188950000	2.63861
chr1	188860000	188960000	3.43847
chr1	188870000	188970000	3.80652
chr1	188880000	188980000	2.64935
chr1	188890000	188990000	2.05999
chr1	189000000	189100000	1.65096
chr1	189110000	189210000	1.38592
chr1	191850000	191950000	1.73108
chr1	191860000	191960000	1.82068
chr1	191870000	191970000	1.97179
chr1	191880000	191980000	1.94011
chr1	191890000	191990000	1.6113
chr1	191900000	192000000	1.5528
chr1	191910000	192010000	1.63088
chr1	191920000	192020000	1.63035
chr1	191930000	192030000	1.68853
chr1	191940000	192040000	1.68567
chr1	191950000	192050000	1.69061
chr1	191960000	192060000	1.70063
chr1	191970000	192070000	1.58393
chr1	191980000	192080000	1.53254
chr1	191990000	192090000	1.47284
chr1	192880000	192980000	1.44043
chr1	192890000	192990000	1.38056
chr1	192900000	193000000	1.37504
chr1	192910000	193010000	1.26795
chr1	192920000	193020000	1.2671
chr1	193040000	193140000	1.25473
chr1	193050000	193150000	1.28804
chr1	193640000	193740000	1.2506
chr1	193650000	193750000	1.58814
chr1	193660000	193760000	2.07925
chr1	193670000	193770000	1.46649
chr1	193780000	193880000	1.26264
chr1	193790000	193890000	1.46154
chr1	193800000	193900000	1.443
chr1	193810000	193910000	1.56942
chr1	193820000	193920000	1.56102
chr1	193830000	193930000	1.49569
chr1	193840000	193940000	1.57692
chr1	193850000	193950000	1.56251
chr1	193860000	193960000	1.57486
chr1	193870000	193970000	1.77884
chr1	193880000	193980000	1.65233
chr1	193890000	193990000	1.76384
chr1	193900000	194000000	1.81331
chr1	193910000	194010000	1.87404
chr1	193920000	194020000	2.0226
chr1	193930000	194030000	2.08998
chr1	193940000	194040000	2.0395
chr1	193950000	194050000	2.10884
chr1	193960000	194060000	1.98391
chr1	193970000	194070000	1.83612
chr1	193980000	194080000	1.88554
chr1	193990000	194090000	1.62974
chr1	194000000	194100000	1.39201
chr1	194150000	194250000	1.31731
chr1	194160000	194260000	1.43265
chr1	194170000	194270000	1.70762
chr1	194180000	194280000	2.17123
chr1	194190000	194290000	2.37604
[truncated: 9,323 more rows]

## Sheet: Table_S9
Table S9 Potential Candidate Regions Detected by XP-EHH (BJB VS LW)
Chr	Start	End	XP-EHH	XPEHH(standardization)
chr1	320000	420000	0.472686	1.63944
chr1	330000	430000	0.477734	1.65481
chr1	340000	440000	0.494083	1.70458
chr1	350000	450000	0.484983	1.67688
chr1	360000	460000	0.46469	1.6151
chr1	13680000	13780000	0.494566	1.70605
chr1	13690000	13790000	0.527051	1.80495
chr1	13700000	13800000	0.538695	1.8404
chr1	13710000	13810000	0.55944	1.90355
chr1	13720000	13820000	0.565599	1.92231
chr1	13730000	13830000	0.565346	1.92154
chr1	13740000	13840000	0.525277	1.79955
chr1	13750000	13850000	0.475742	1.64874
chr1	13880000	13980000	0.473854	1.643
chr1	13890000	13990000	0.483917	1.67363
chr1	16040000	16140000	0.463731	1.61218
chr1	16050000	16150000	0.49342	1.70256
chr1	16060000	16160000	0.501323	1.72662
chr1	16070000	16170000	0.504565	1.73649
chr1	16080000	16180000	0.5239	1.79535
chr1	16090000	16190000	0.547569	1.86741
chr1	16100000	16200000	0.573191	1.94542
chr1	16110000	16210000	0.546621	1.86453
chr1	16120000	16220000	0.514937	1.76807
chr1	16130000	16230000	0.467189	1.62271
chr1	16660000	16760000	0.484645	1.67585
chr1	16670000	16770000	0.484203	1.6745
chr1	16680000	16780000	0.463729	1.61217
chr1	16690000	16790000	0.466918	1.62188
chr1	16700000	16800000	0.463222	1.61063
chr1	17270000	17370000	0.467462	1.62354
chr1	17280000	17380000	0.527491	1.80629
chr1	17290000	17390000	0.527027	1.80488
chr1	17300000	17400000	0.514394	1.76642
chr1	17310000	17410000	0.503964	1.73466
chr1	17320000	17420000	0.483241	1.67157
chr1	17590000	17690000	0.466114	1.61943
chr1	17600000	17700000	0.516945	1.77418
chr1	17610000	17710000	0.582331	1.97324
chr1	17620000	17720000	0.656144	2.19796
chr1	17630000	17730000	0.692978	2.3101
chr1	17640000	17740000	0.704388	2.34483
chr1	17650000	17750000	0.694921	2.31601
chr1	17660000	17760000	0.69492	2.31601
chr1	17670000	17770000	0.649064	2.17641
chr1	17680000	17780000	0.602445	2.03448
chr1	17690000	17790000	0.554464	1.8884
chr1	17700000	17800000	0.478693	1.65773
chr1	24900000	25000000	0.481115	1.6651
chr1	24910000	25010000	0.475727	1.6487
chr1	24920000	25020000	0.466687	1.62118
chr1	24930000	25030000	0.473627	1.64231
chr1	24940000	25040000	0.476575	1.65128
chr1	24950000	25050000	0.483884	1.67353
chr1	24960000	25060000	0.472313	1.63831
chr1	25570000	25670000	0.486495	1.68148
chr1	25580000	25680000	0.554723	1.88919
chr1	25590000	25690000	0.601592	2.03188
chr1	25600000	25700000	0.64629	2.16796
chr1	25610000	25710000	0.665154	2.22539
chr1	25620000	25720000	0.652846	2.18792
chr1	25630000	25730000	0.642952	2.1578
chr1	25640000	25740000	0.611357	2.06161
chr1	25650000	25750000	0.575616	1.9528
chr1	25660000	25760000	0.482606	1.66964
chr1	25850000	25950000	0.465448	1.6174
chr1	35670000	35770000	0.487231	1.68372
chr1	35680000	35780000	0.514066	1.76542
chr1	35690000	35790000	0.505689	1.73991
chr1	35700000	35800000	0.490128	1.69254
chr1	52520000	52620000	0.483701	1.67297
chr1	52530000	52630000	0.505847	1.7404
chr1	52540000	52640000	0.510038	1.75316
chr1	52550000	52650000	0.525232	1.79941
chr1	52560000	52660000	0.544455	1.85793
chr1	52570000	52670000	0.562803	1.91379
chr1	52580000	52680000	0.580097	1.96644
chr1	52590000	52690000	0.589884	1.99624
chr1	52600000	52700000	0.572347	1.94285
chr1	52610000	52710000	0.545072	1.85981
chr1	52620000	52720000	0.540656	1.84637
chr1	52630000	52730000	0.567264	1.92737
chr1	52640000	52740000	0.61115	2.06098
chr1	52650000	52750000	0.630246	2.11912
chr1	52660000	52760000	0.617514	2.08036
chr1	52670000	52770000	0.608773	2.05374
chr1	52680000	52780000	0.601193	2.03067
chr1	52690000	52790000	0.58807	1.99071
chr1	52700000	52800000	0.579872	1.96576
chr1	52710000	52810000	0.581639	1.97114
chr1	52720000	52820000	0.571323	1.93973
chr1	52730000	52830000	0.545445	1.86095
chr1	52740000	52840000	0.50864	1.7489
chr1	52750000	52850000	0.473196	1.64099
chr1	52850000	52950000	0.502472	1.73012
chr1	52860000	52960000	0.547145	1.86612
chr1	52870000	52970000	0.564175	1.91797
chr1	52880000	52980000	0.599335	2.02501
chr1	52890000	52990000	0.633291	2.12839
chr1	52900000	53000000	0.645681	2.16611
chr1	52910000	53010000	0.65833	2.20462
chr1	52920000	53020000	0.64549	2.16553
chr1	52930000	53030000	0.605531	2.04387
chr1	52940000	53040000	0.528779	1.81021
chr1	52950000	53050000	0.472064	1.63755
chr1	53060000	53160000	0.483388	1.67202
chr1	53070000	53170000	0.495313	1.70833
chr1	53080000	53180000	0.499654	1.72154
chr1	53090000	53190000	0.480455	1.66309
chr1	65690000	65790000	0.513549	1.76384
chr1	65700000	65800000	0.554846	1.88957
chr1	65710000	65810000	0.590444	1.99794
chr1	65720000	65820000	0.615619	2.07459
chr1	65730000	65830000	0.638126	2.1431
chr1	65740000	65840000	0.665308	2.22586
chr1	65750000	65850000	0.664554	2.22356
chr1	65760000	65860000	0.637253	2.14045
chr1	65770000	65870000	0.546799	1.86507
chr1	65780000	65880000	0.473182	1.64095
chr1	68380000	68480000	0.471158	1.63479
chr1	68390000	68490000	0.546935	1.86548
chr1	68400000	68500000	0.577621	1.9589
chr1	68410000	68510000	0.59832	2.02192
chr1	68420000	68520000	0.6313	2.12232
chr1	68430000	68530000	0.646882	2.16976
chr1	68440000	68540000	0.641909	2.15462
chr1	68450000	68550000	0.617663	2.08081
chr1	68460000	68560000	0.582279	1.97309
chr1	68470000	68570000	0.545774	1.86195
chr1	68480000	68580000	0.526268	1.80257
chr1	68490000	68590000	0.479028	1.65875
chr1	68750000	68850000	0.488836	1.68861
chr1	68760000	68860000	0.538318	1.83925
chr1	68770000	68870000	0.544853	1.85915
chr1	68780000	68880000	0.572768	1.94413
chr1	68790000	68890000	0.63785	2.14227
chr1	68800000	68900000	0.725168	2.4081
chr1	68810000	68910000	0.749613	2.48252
chr1	68820000	68920000	0.757517	2.50658
chr1	68830000	68930000	0.76994	2.5444
chr1	68840000	68940000	0.774168	2.55727
chr1	68850000	68950000	0.784365	2.58832
chr1	68860000	68960000	0.828045	2.7213
chr1	68870000	68970000	0.853626	2.79917
chr1	68880000	68980000	0.865041	2.83393
chr1	68890000	68990000	0.859204	2.81616
chr1	68900000	69000000	0.823507	2.70748
chr1	68910000	69010000	0.719448	2.39068
chr1	68920000	69020000	0.70771	2.35495
chr1	68930000	69030000	0.703222	2.34128
chr1	68940000	69040000	0.702695	2.33968
chr1	68950000	69050000	0.70435	2.34472
chr1	68960000	69060000	0.675315	2.25632
chr1	68970000	69070000	0.65582	2.19697
chr1	68980000	69080000	0.638374	2.14386
chr1	68990000	69090000	0.61403	2.06975
chr1	69000000	69100000	0.581376	1.97034
chr1	69010000	69110000	0.623111	2.09739
chr1	69020000	69120000	0.598868	2.02359
chr1	69030000	69130000	0.57321	1.94548
chr1	69040000	69140000	0.51374	1.76442
chr1	69050000	69150000	0.467618	1.62401
chr1	69240000	69340000	0.524638	1.7976
chr1	69250000	69350000	0.601448	2.03144
chr1	69260000	69360000	0.626645	2.10815
chr1	69270000	69370000	0.629142	2.11575
chr1	69280000	69380000	0.634165	2.13105
chr1	69290000	69390000	0.629884	2.11801
chr1	69300000	69400000	0.635719	2.13578
chr1	69310000	69410000	0.636143	2.13707
chr1	69320000	69420000	0.575958	1.95384
chr1	69330000	69430000	0.536766	1.83453
chr1	69430000	69530000	0.505199	1.73842
chr1	69440000	69540000	0.536698	1.83432
chr1	69450000	69550000	0.562194	1.91194
chr1	69460000	69560000	0.566021	1.92359
chr1	69470000	69570000	0.558188	1.89974
chr1	69480000	69580000	0.529937	1.81374
chr1	70270000	70370000	0.466019	1.61914
chr1	70280000	70380000	0.473066	1.6406
chr1	70290000	70390000	0.491982	1.69819
chr1	70300000	70400000	0.523511	1.79417
chr1	70310000	70410000	0.514173	1.76574
chr1	70320000	70420000	0.489405	1.69034
chr1	70580000	70680000	0.497375	1.7146
chr1	70590000	70690000	0.536351	1.83326
chr1	70600000	70700000	0.556336	1.89411
chr1	70610000	70710000	0.634817	2.13303
chr1	70620000	70720000	0.654996	2.19446
chr1	70630000	70730000	0.656856	2.20013
chr1	70640000	70740000	0.665395	2.22612
chr1	70650000	70750000	0.674598	2.25414
chr1	70660000	70760000	0.672371	2.24736
chr1	70670000	70770000	0.666716	2.23014
chr1	70680000	70780000	0.648129	2.17356
chr1	70690000	70790000	0.636093	2.13692
chr1	70700000	70800000	0.629223	2.116
chr1	70710000	70810000	0.595768	2.01415
chr1	70720000	70820000	0.559423	1.9035
chr1	70730000	70830000	0.525433	1.80002
chr1	70740000	70840000	0.471795	1.63673
chr1	71040000	71140000	0.463928	1.61278
chr1	71050000	71150000	0.542432	1.85178
chr1	71060000	71160000	0.577581	1.95878
chr1	71070000	71170000	0.597571	2.01964
chr1	71080000	71180000	0.604527	2.04082
chr1	71090000	71190000	0.604847	2.04179
chr1	71100000	71200000	0.609393	2.05563
chr1	71110000	71210000	0.605662	2.04427
chr1	71120000	71220000	0.610093	2.05776
chr1	71130000	71230000	0.612389	2.06475
chr1	71140000	71240000	0.609692	2.05654
chr1	71150000	71250000	0.601832	2.03261
chr1	71160000	71260000	0.596867	2.0175
chr1	71170000	71270000	0.617889	2.0815
chr1	71180000	71280000	0.647497	2.17163
chr1	71190000	71290000	0.688109	2.29527
chr1	71200000	71300000	0.727833	2.41621
chr1	71210000	71310000	0.837983	2.75155
chr1	71220000	71320000	0.875476	2.86569
chr1	71230000	71330000	0.871276	2.85291
chr1	71240000	71340000	0.867167	2.8404
chr1	71250000	71350000	0.857164	2.80995
chr1	71260000	71360000	0.822224	2.70358
chr1	71270000	71370000	0.784171	2.58772
chr1	71280000	71380000	0.750766	2.48603
chr1	71290000	71390000	0.729436	2.42109
chr1	71300000	71400000	0.704939	2.34651
chr1	71310000	71410000	0.608969	2.05434
chr1	71320000	71420000	0.547988	1.86869
chr1	71330000	71430000	0.539593	1.84313
chr1	71340000	71440000	0.523992	1.79564
chr1	71350000	71450000	0.494153	1.70479
chr1	71380000	71480000	0.474432	1.64476
chr1	71390000	71490000	0.493699	1.70341
chr1	71400000	71500000	0.494417	1.7056
chr1	71410000	71510000	0.487797	1.68544
chr1	71420000	71520000	0.48105	1.6649
chr1	71430000	71530000	0.491843	1.69776
chr1	71440000	71540000	0.534502	1.82763
chr1	71450000	71550000	0.575229	1.95162
chr1	71460000	71560000	0.624208	2.10073
chr1	71470000	71570000	0.653763	2.19071
chr1	71480000	71580000	0.658714	2.20578
chr1	71490000	71590000	0.629077	2.11556
chr1	71500000	71600000	0.619838	2.08743
chr1	71510000	71610000	0.617663	2.08081
chr1	71520000	71620000	0.619575	2.08663
chr1	71530000	71630000	0.622566	2.09573
chr1	71540000	71640000	0.580492	1.96764
chr1	71550000	71650000	0.529221	1.81156
chr1	71560000	71660000	0.480868	1.66435
chr1	71640000	71740000	0.466609	1.62094
chr1	71650000	71750000	0.522078	1.78981
chr1	71660000	71760000	0.550231	1.87552
chr1	71670000	71770000	0.548299	1.86964
chr1	71680000	71780000	0.553466	1.88537
chr1	71690000	71790000	0.547902	1.86843
chr1	71700000	71800000	0.528223	1.80852
chr1	71710000	71810000	0.500985	1.72559
chr1	71720000	71820000	0.483867	1.67348
chr1	71730000	71830000	0.476417	1.6508
chr1	72150000	72250000	0.502342	1.72973
chr1	72160000	72260000	0.540282	1.84523
chr1	72170000	72270000	0.5694	1.93388
chr1	72180000	72280000	0.596491	2.01635
chr1	72190000	72290000	0.622075	2.09424
chr1	72200000	72300000	0.640721	2.15101
chr1	72210000	72310000	0.669379	2.23825
chr1	72220000	72320000	0.682963	2.27961
chr1	72230000	72330000	0.69629	2.32018
chr1	72240000	72340000	0.686165	2.28936
chr1	72250000	72350000	0.635276	2.13443
chr1	72260000	72360000	0.592559	2.00438
chr1	72270000	72370000	0.566401	1.92475
chr1	72280000	72380000	0.540241	1.84511
chr1	72290000	72390000	0.534338	1.82713
chr1	72300000	72400000	0.500292	1.72348
chr1	72310000	72410000	0.472374	1.63849
chr1	73130000	73230000	0.544999	1.85959
chr1	73140000	73240000	0.540764	1.8467
chr1	73150000	73250000	0.521518	1.7881
chr1	73160000	73260000	0.505368	1.73894
chr1	73170000	73270000	0.478373	1.65675
chr1	73590000	73690000	0.468352	1.62625
chr1	73600000	73700000	0.477093	1.65286
chr1	73610000	73710000	0.479833	1.6612
chr1	73620000	73720000	0.487842	1.68558
chr1	73630000	73730000	0.503753	1.73402
chr1	73640000	73740000	0.500053	1.72276
chr1	73650000	73750000	0.475644	1.64844
chr1	73780000	73880000	0.519391	1.78163
chr1	73790000	73890000	0.554849	1.88958
chr1	73800000	73900000	0.583164	1.97578
chr1	73810000	73910000	0.561884	1.911
chr1	73820000	73920000	0.511131	1.75648
chr1	73950000	74050000	0.47293	1.64018
chr1	73960000	74060000	0.469398	1.62943
chr1	73970000	74070000	0.468329	1.62618
chr1	73980000	74080000	0.471332	1.63532
chr1	73990000	74090000	0.487793	1.68543
chr1	74000000	74100000	0.527155	1.80527
chr1	74010000	74110000	0.559401	1.90344
chr1	74020000	74120000	0.588401	1.99172
chr1	74030000	74130000	0.602973	2.03609
chr1	74040000	74140000	0.5931	2.00603
chr1	74050000	74150000	0.591958	2.00255
chr1	74060000	74160000	0.594402	2.00999
chr1	74070000	74170000	0.596777	2.01722
chr1	74080000	74180000	0.592815	2.00516
chr1	74090000	74190000	0.5841	1.97863
chr1	74100000	74200000	0.567683	1.92865
chr1	74110000	74210000	0.539723	1.84353
chr1	74120000	74220000	0.526577	1.80351
chr1	74130000	74230000	0.506112	1.7412
chr1	74140000	74240000	0.506505	1.7424
chr1	74150000	74250000	0.510707	1.75519
chr1	74160000	74260000	0.520908	1.78625
chr1	74170000	74270000	0.529653	1.81287
chr1	74180000	74280000	0.537867	1.83788
chr1	74190000	74290000	0.550202	1.87543
chr1	74200000	74300000	0.574299	1.94879
chr1	74210000	74310000	0.603963	2.0391
chr1	74220000	74320000	0.610195	2.05807
chr1	74230000	74330000	0.617662	2.08081
chr1	74240000	74340000	0.624593	2.10191
chr1	74250000	74350000	0.62641	2.10744
chr1	74260000	74360000	0.598181	2.0215
chr1	74270000	74370000	0.564167	1.91795
chr1	74280000	74380000	0.535196	1.82975
chr1	74290000	74390000	0.490088	1.69242
chr1	74590000	74690000	0.501939	1.7285
chr1	74600000	74700000	0.567715	1.92875
chr1	74610000	74710000	0.620987	2.09093
chr1	74620000	74720000	0.654069	2.19164
chr1	74630000	74730000	0.681131	2.27403
chr1	74640000	74740000	0.698289	2.32627
chr1	74650000	74750000	0.715995	2.38017
chr1	74660000	74760000	0.738416	2.44843
chr1	74670000	74770000	0.755881	2.5016
chr1	74680000	74780000	0.760523	2.51573
chr1	74690000	74790000	0.769453	2.54292
chr1	74700000	74800000	0.766235	2.53312
chr1	74710000	74810000	0.754619	2.49776
chr1	74720000	74820000	0.719598	2.39114
chr1	74730000	74830000	0.660762	2.21202
chr1	74740000	74840000	0.613236	2.06733
chr1	74750000	74850000	0.561422	1.90959
chr1	74760000	74860000	0.524894	1.79838
chr1	74770000	74870000	0.487564	1.68474
chr1	74870000	74970000	0.466434	1.62041
chr1	74880000	74980000	0.492602	1.70007
chr1	74890000	74990000	0.530465	1.81534
chr1	74900000	75000000	0.561081	1.90855
chr1	74910000	75010000	0.563837	1.91694
chr1	74920000	75020000	0.571025	1.93882
chr1	74930000	75030000	0.571947	1.94163
chr1	74940000	75040000	0.580663	1.96816
chr1	74950000	75050000	0.602077	2.03336
chr1	74960000	75060000	0.619561	2.08659
chr1	74970000	75070000	0.621585	2.09275
chr1	74980000	75080000	0.61963	2.0868
chr1	74990000	75090000	0.613345	2.06766
chr1	75000000	75100000	0.59694	2.01772
chr1	75010000	75110000	0.597986	2.0209
chr1	75020000	75120000	0.578872	1.96271
chr1	75030000	75130000	0.541197	1.84801
chr1	75040000	75140000	0.50247	1.73012
chr1	75050000	75150000	0.485335	1.67795
chr1	75060000	75160000	0.470889	1.63397
chr1	75290000	75390000	0.497554	1.71515
chr1	75300000	75400000	0.562916	1.91414
chr1	75310000	75410000	0.664525	2.22348
chr1	75320000	75420000	0.743038	2.4625
chr1	75330000	75430000	0.799977	2.63585
chr1	75340000	75440000	0.818882	2.6934
chr1	75350000	75450000	0.839608	2.7565
chr1	75360000	75460000	0.849174	2.78562
chr1	75370000	75470000	0.799249	2.63363
chr1	75380000	75480000	0.733331	2.43295
chr1	75390000	75490000	0.64272	2.15709
chr1	75400000	75500000	0.579617	1.96498
chr1	75410000	75510000	0.513314	1.76313
chr1	75460000	75560000	0.492882	1.70093
chr1	75470000	75570000	0.557098	1.89642
chr1	75480000	75580000	0.618885	2.08453
chr1	75490000	75590000	0.652182	2.1859
chr1	75500000	75600000	0.674758	2.25463
chr1	75510000	75610000	0.678522	2.26609
chr1	75520000	75620000	0.667965	2.23395
chr1	75530000	75630000	0.625048	2.10329
chr1	75540000	75640000	0.600859	2.02965
chr1	75550000	75650000	0.570651	1.93768
chr1	75560000	75660000	0.534061	1.82629
chr1	75570000	75670000	0.521183	1.78709
chr1	75580000	75680000	0.507541	1.74555
chr1	75780000	75880000	0.48748	1.68448
chr1	75790000	75890000	0.528312	1.80879
chr1	75800000	75900000	0.556564	1.8948
chr1	75810000	75910000	0.598327	2.02194
chr1	75820000	75920000	0.676712	2.26058
chr1	75830000	75930000	0.724451	2.40591
chr1	75840000	75940000	0.76734	2.53648
chr1	75850000	75950000	0.817743	2.68993
chr1	75860000	75960000	0.876546	2.86895
chr1	75870000	75970000	0.912629	2.9788
chr1	75880000	75980000	0.961615	3.12794
chr1	75890000	75990000	1.01744	3.29789
chr1	75900000	76000000	1.0555	3.41376
chr1	75910000	76010000	1.14482	3.6857
chr1	75920000	76020000	1.14062	3.67289
chr1	75930000	76030000	1.07303	3.46714
chr1	75940000	76040000	1.02784	3.32956
chr1	75950000	76050000	0.979816	3.18335
chr1	75960000	76060000	0.770677	2.54664
chr1	75970000	76070000	0.53141	1.81822
chr1	75980000	76080000	0.527985	1.80779
chr1	75990000	76090000	0.526996	1.80478
chr1	76000000	76100000	0.526996	1.80478
chr1	76010000	76110000	0.526996	1.80478
chr1	76020000	76120000	0.52989	1.81359
chr1	76030000	76130000	0.530662	1.81594
chr1	76040000	76140000	0.554006	1.88701
chr1	76050000	76150000	0.564593	1.91924
chr1	76060000	76160000	0.571077	1.93898
chr1	76070000	76170000	0.856917	2.80919
chr1	76080000	76180000	0.839153	2.75511
chr1	76090000	76190000	0.74343	2.46369
chr1	76100000	76200000	0.71077	2.36426
chr1	76110000	76210000	0.684226	2.28345
chr1	76120000	76220000	0.68363	2.28164
chr1	76130000	76230000	0.67424	2.25305
chr1	76140000	76240000	0.654745	2.1937
chr1	76150000	76250000	0.596205	2.01548
chr1	76160000	76260000	0.543235	1.85422
chr1	76290000	76390000	0.464359	1.61409
chr1	76300000	76400000	0.539927	1.84415
chr1	76310000	76410000	0.536562	1.8339
chr1	76320000	76420000	0.534013	1.82614
chr1	76330000	76430000	0.534114	1.82645
chr1	76340000	76440000	0.56792	1.92937
chr1	76350000	76450000	0.57525	1.95169
chr1	76360000	76460000	0.567602	1.9284
chr1	76370000	76470000	0.580018	1.9662
chr1	76380000	76480000	0.57584	1.95348
chr1	76390000	76490000	0.564303	1.91836
chr1	76400000	76500000	0.540069	1.84458
chr1	76410000	76510000	0.522513	1.79113
chr1	76420000	76520000	0.512886	1.76183
chr1	76430000	76530000	0.510133	1.75344
chr1	76440000	76540000	0.505213	1.73847
chr1	76450000	76550000	0.523165	1.79312
chr1	76460000	76560000	0.558954	1.90207
chr1	76470000	76570000	0.614212	2.0703
chr1	76480000	76580000	0.660212	2.21034
chr1	76490000	76590000	0.727909	2.41644
chr1	76500000	76600000	0.770749	2.54686
chr1	76510000	76610000	0.831847	2.73287
chr1	76520000	76620000	0.896281	2.92903
chr1	76530000	76630000	0.955268	3.10861
chr1	76540000	76640000	1.005	3.26003
chr1	76550000	76650000	1.04765	3.38987
chr1	76560000	76660000	1.06184	3.43305
chr1	76570000	76670000	1.07524	3.47385
chr1	76580000	76680000	1.12391	3.62202
chr1	76590000	76690000	1.14646	3.69067
chr1	76600000	76700000	1.15138	3.70567
chr1	76610000	76710000	1.15797	3.72571
chr1	76620000	76720000	1.1819	3.79857
chr1	76630000	76730000	1.18555	3.80969
chr1	76640000	76740000	1.18815	3.81759
chr1	76650000	76750000	1.17612	3.78098
chr1	76660000	76760000	1.14597	3.6892
chr1	76670000	76770000	1.10806	3.57378
chr1	76680000	76780000	1.0083	3.27006
chr1	76690000	76790000	0.900036	2.94046
chr1	76700000	76800000	0.83012	2.72761
chr1	76710000	76810000	0.73632	2.44205
chr1	76720000	76820000	0.659184	2.20722
chr1	76730000	76830000	0.615681	2.07477
chr1	76740000	76840000	0.574838	1.95043
chr1	76750000	76850000	0.528059	1.80802
chr1	76760000	76860000	0.512411	1.76038
chr1	76770000	76870000	0.479781	1.66104
chr1	76780000	76880000	0.542784	1.85285
chr1	76790000	76890000	0.670509	2.24169
chr1	76800000	76900000	0.815536	2.68321
chr1	76810000	76910000	0.87191	2.85484
chr1	76820000	76920000	0.94634	3.08143
chr1	76830000	76930000	0.972801	3.16199
chr1	76840000	76940000	0.985822	3.20163
chr1	76850000	76950000	0.979908	3.18363
chr1	76860000	76960000	0.986634	3.2041
chr1	76870000	76970000	0.995221	3.23025
chr1	76880000	76980000	1.00392	3.25674
chr1	76890000	76990000	1.01385	3.28695
chr1	76900000	77000000	0.989749	3.21359
chr1	76910000	77010000	0.989456	3.21269
chr1	76920000	77020000	0.997743	3.23793
chr1	76930000	77030000	0.999813	3.24423
chr1	76940000	77040000	1.00021	3.24542
chr1	76950000	77050000	1.02742	3.32828
chr1	76960000	77060000	1.04513	3.38218
chr1	76970000	77070000	1.06283	3.43609
chr1	76980000	77080000	1.09199	3.52484
chr1	76990000	77090000	1.08832	3.51367
chr1	77000000	77100000	1.07951	3.48685
chr1	77010000	77110000	1.07348	3.46851
chr1	77020000	77120000	1.06378	3.43896
chr1	77030000	77130000	1.04312	3.37607
chr1	77040000	77140000	1.03074	3.33838
chr1	77050000	77150000	1.01906	3.30281
chr1	77060000	77160000	1.02895	3.33295
chr1	77070000	77170000	1.02951	3.33464
chr1	77080000	77180000	1.01182	3.28077
chr1	77090000	77190000	1.00795	3.26899
chr1	77100000	77200000	1.02463	3.31978
chr1	77110000	77210000	1.03948	3.365
chr1	77120000	77220000	1.04782	3.39037
chr1	77130000	77230000	1.08822	3.51337
chr1	77140000	77240000	1.11267	3.5878
chr1	77150000	77250000	1.11993	3.60991
chr1	77160000	77260000	1.0884	3.51391
chr1	77170000	77270000	1.05555	3.41391
chr1	77180000	77280000	1.02644	3.32529
chr1	77190000	77290000	1.02659	3.32573
chr1	77200000	77300000	1.00724	3.26685
chr1	77210000	77310000	0.993468	3.22491
chr1	77220000	77320000	0.999936	3.2446
chr1	77230000	77330000	1.00472	3.25918
chr1	77240000	77340000	1.01936	3.30372
chr1	77250000	77350000	1.0162	3.2941
chr1	77260000	77360000	1.01752	3.29813
chr1	77270000	77370000	1.02461	3.31973
chr1	77280000	77380000	1.00879	3.27156
chr1	77290000	77390000	0.975941	3.17155
chr1	77300000	77400000	0.965413	3.1395
chr1	77310000	77410000	0.962643	3.13107
chr1	77320000	77420000	0.987263	3.20602
chr1	77330000	77430000	0.9919	3.22014
chr1	77340000	77440000	1.00351	3.25549
chr1	77350000	77450000	1.01903	3.30274
chr1	77360000	77460000	1.06059	3.42926
chr1	77370000	77470000	1.10544	3.56579
chr1	77380000	77480000	1.15136	3.7056
chr1	77390000	77490000	1.19117	3.8268
chr1	77400000	77500000	1.19722	3.84521
chr1	77410000	77510000	1.19668	3.84357
chr1	77420000	77520000	1.19039	3.82442
chr1	77430000	77530000	1.18272	3.80107
chr1	77440000	77540000	1.16885	3.75885
chr1	77450000	77550000	1.15587	3.71934
chr1	77460000	77560000	1.12105	3.61331
chr1	77470000	77570000	1.08089	3.49105
chr1	77480000	77580000	1.0273	3.3279
chr1	77490000	77590000	0.982652	3.19198
chr1	77500000	77600000	0.935436	3.04824
chr1	77510000	77610000	0.902373	2.94758
chr1	77520000	77620000	0.874385	2.86237
chr1	77530000	77630000	0.839344	2.7557
chr1	77540000	77640000	0.808206	2.6609
chr1	77550000	77650000	0.75274	2.49204
chr1	77560000	77660000	0.683182	2.28027
chr1	77570000	77670000	0.620061	2.08811
chr1	77580000	77680000	0.540896	1.8471
chr1	77590000	77690000	0.519009	1.78047
chr1	77600000	77700000	0.502571	1.73042
chr1	77610000	77710000	0.486407	1.68121
chr1	77620000	77720000	0.467006	1.62215
chr1	77700000	77800000	0.466703	1.62122
chr1	77710000	77810000	0.478838	1.65817
chr1	77720000	77820000	0.495915	1.71016
chr1	77730000	77830000	0.52456	1.79737
chr1	77740000	77840000	0.543825	1.85602
chr1	77750000	77850000	0.555345	1.89109
chr1	77760000	77860000	0.562669	1.91339
chr1	77770000	77870000	0.562956	1.91426
chr1	77780000	77880000	0.561703	1.91044
chr1	77790000	77890000	0.561114	1.90865
chr1	77800000	77900000	0.562942	1.91422
chr1	77810000	77910000	0.518499	1.77891
chr1	77820000	77920000	0.508413	1.74821
chr1	77830000	77930000	0.50912	1.75036
chr1	77840000	77940000	0.505458	1.73921
chr1	77850000	77950000	0.513624	1.76407
chr1	77860000	77960000	0.527461	1.8062
chr1	77870000	77970000	0.525086	1.79897
chr1	77880000	77980000	0.537447	1.8366
chr1	77890000	77990000	0.565686	1.92257
chr1	77900000	78000000	0.586121	1.98478
chr1	77910000	78010000	0.647328	2.17112
chr1	77920000	78020000	0.674564	2.25404
chr1	77930000	78030000	0.690854	2.30363
chr1	77940000	78040000	0.675939	2.25822
chr1	77950000	78050000	0.651392	2.18349
chr1	77960000	78060000	0.629142	2.11576
chr1	77970000	78070000	0.63295	2.12735
chr1	77980000	78080000	0.619844	2.08745
chr1	77990000	78090000	0.590876	1.99926
chr1	78000000	78100000	0.573835	1.94738
chr1	78010000	78110000	0.560984	1.90826
chr1	78020000	78120000	0.526357	1.80284
chr1	78030000	78130000	0.503209	1.73236
chr1	78040000	78140000	0.513523	1.76376
chr1	78050000	78150000	0.529935	1.81373
chr1	78060000	78160000	0.542747	1.85273
chr1	78070000	78170000	0.552353	1.88198
chr1	78080000	78180000	0.549592	1.87357
chr1	78090000	78190000	0.559895	1.90494
chr1	78100000	78200000	0.566719	1.92571
chr1	78110000	78210000	0.553758	1.88626
chr1	78120000	78220000	0.561809	1.91077
chr1	78130000	78230000	0.573013	1.94488
chr1	78140000	78240000	0.539305	1.84225
chr1	78150000	78250000	0.509666	1.75202
chr1	79180000	79280000	0.490377	1.6933
chr1	79190000	79290000	0.503102	1.73204
chr1	79200000	79300000	0.502193	1.72927
chr1	79210000	79310000	0.489014	1.68915
chr1	79650000	79750000	0.4694	1.62944
chr1	79660000	79760000	0.518587	1.77918
chr1	79670000	79770000	0.582831	1.97476
chr1	79680000	79780000	0.632181	2.12501
chr1	79690000	79790000	0.640496	2.15032
chr1	79700000	79800000	0.516157	1.77178
chr1	79710000	79810000	0.504191	1.73536
chr1	79720000	79820000	0.483923	1.67365
chr1	79730000	79830000	0.466911	1.62186
chr1	79850000	79950000	0.503906	1.73449
chr1	79860000	79960000	0.514161	1.76571
chr1	79870000	79970000	0.504681	1.73685
chr1	79880000	79980000	0.477142	1.65301
chr1	80100000	80200000	0.463483	1.61142
chr1	80110000	80210000	0.482489	1.66928
chr1	80120000	80220000	0.489703	1.69125
chr1	80130000	80230000	0.519711	1.7826
chr1	80140000	80240000	0.539765	1.84365
chr1	80150000	80250000	0.554534	1.88862
chr1	80160000	80260000	0.578947	1.96294
chr1	80170000	80270000	0.616594	2.07756
chr1	80180000	80280000	0.639729	2.14799
chr1	80190000	80290000	0.657832	2.2031
chr1	80200000	80300000	0.655384	2.19565
chr1	80210000	80310000	0.640315	2.14977
chr1	80220000	80320000	0.628017	2.11233
chr1	80230000	80330000	0.564286	1.91831
chr1	80240000	80340000	0.526109	1.80208
chr1	80250000	80350000	0.50635	1.74193
chr1	80260000	80360000	0.467435	1.62345
chr1	80270000	80370000	0.471076	1.63454
chr1	80280000	80380000	0.551547	1.87952
chr1	80290000	80390000	0.629729	2.11754
chr1	80300000	80400000	0.671035	2.2433
chr1	80310000	80410000	0.687898	2.29463
chr1	80320000	80420000	0.716046	2.38033
chr1	80330000	80430000	0.771963	2.55056
chr1	80340000	80440000	0.812293	2.67334
chr1	80350000	80450000	0.835137	2.74289
chr1	80360000	80460000	0.866455	2.83823
chr1	80370000	80470000	0.88421	2.89229
chr1	80380000	80480000	0.853206	2.7979
chr1	80390000	80490000	0.802176	2.64254
chr1	80400000	80500000	0.758428	2.50935
chr1	80410000	80510000	0.721344	2.39645
chr1	80420000	80520000	0.645194	2.16462
chr1	80430000	80530000	0.584974	1.98129
chr1	80440000	80540000	0.518584	1.77917
chr1	80580000	80680000	0.516387	1.77248
chr1	80590000	80690000	0.54001	1.8444
chr1	80600000	80700000	0.5379	1.83798
chr1	80610000	80710000	0.528907	1.8106
chr1	80620000	80720000	0.508353	1.74803
chr1	80630000	80730000	0.515444	1.76961
chr1	80640000	80740000	0.522343	1.79062
chr1	80650000	80750000	0.513532	1.76379
chr1	80660000	80760000	0.505682	1.73989
chr1	80670000	80770000	0.491414	1.69646
chr1	80680000	80780000	0.477031	1.65267
chr1	81680000	81780000	0.480036	1.66182
chr1	81690000	81790000	0.51223	1.75983
chr1	81700000	81800000	0.488358	1.68715
chr1	81710000	81810000	0.492492	1.69974
chr1	81720000	81820000	0.474446	1.6448
chr1	81800000	81900000	0.470965	1.6342
chr1	81810000	81910000	0.494547	1.706
chr1	81820000	81920000	0.53951	1.84288
chr1	81830000	81930000	0.550742	1.87707
chr1	81840000	81940000	0.599485	2.02547
chr1	81850000	81950000	0.623437	2.09839
chr1	81860000	81960000	0.580849	1.96873
chr1	81870000	81970000	0.538595	1.84009
chr1	81880000	81980000	0.471299	1.63522
chr1	82040000	82140000	0.553249	1.88471
chr1	82050000	82150000	0.56404	1.91756
chr1	82060000	82160000	0.555345	1.89109
chr1	82070000	82170000	0.534744	1.82837
chr1	82080000	82180000	0.523104	1.79293
chr1	82090000	82190000	0.51021	1.75368
chr1	82100000	82200000	0.519444	1.78179
chr1	82110000	82210000	0.530473	1.81537
chr1	82120000	82220000	0.506617	1.74274
chr1	82900000	83000000	0.467101	1.62244
chr1	82910000	83010000	0.480434	1.66303
chr1	82920000	83020000	0.510533	1.75466
chr1	82930000	83030000	0.542196	1.85106
chr1	82940000	83040000	0.563594	1.9162
chr1	82950000	83050000	0.575905	1.95368
chr1	82960000	83060000	0.573412	1.94609
chr1	82970000	83070000	0.567682	1.92865
chr1	82980000	83080000	0.549003	1.87178
chr1	82990000	83090000	0.508053	1.74711
chr1	83000000	83100000	0.475993	1.64951
chr1	83130000	83230000	0.470382	1.63243
chr1	83140000	83240000	0.474446	1.6448
chr1	83150000	83250000	0.474462	1.64485
chr1	83160000	83260000	0.491653	1.69718
chr1	83170000	83270000	0.497915	1.71625
chr1	83180000	83280000	0.518259	1.77818
chr1	83190000	83290000	0.515384	1.76943
chr1	83200000	83300000	0.510512	1.7546
chr1	83210000	83310000	0.498864	1.71914
chr1	83400000	83500000	0.469427	1.62952
chr1	83410000	83510000	0.522066	1.78977
chr1	83420000	83520000	0.55576	1.89235
chr1	83430000	83530000	0.580811	1.96862
chr1	83440000	83540000	0.60461	2.04107
chr1	83450000	83550000	0.628588	2.11407
chr1	83460000	83560000	0.676161	2.2589
chr1	83470000	83570000	0.707484	2.35426
chr1	83480000	83580000	0.735542	2.43968
chr1	83490000	83590000	0.739438	2.45154
chr1	83500000	83600000	0.741471	2.45773
chr1	83510000	83610000	0.755358	2.50001
chr1	83520000	83620000	0.777569	2.56763
chr1	83530000	83630000	0.780784	2.57741
chr1	83540000	83640000	0.755361	2.50002
chr1	83550000	83650000	0.720903	2.39511
chr1	83560000	83660000	0.682506	2.27822
chr1	83570000	83670000	0.622054	2.09418
chr1	83580000	83680000	0.563048	1.91454
chr1	83590000	83690000	0.5136	1.764
chr1	83750000	83850000	0.505053	1.73798
chr1	83760000	83860000	0.533123	1.82343
chr1	83770000	83870000	0.522723	1.79177
chr1	83780000	83880000	0.552337	1.88193
chr1	83790000	83890000	0.576166	1.95448
chr1	83800000	83900000	0.597898	2.02063
chr1	83810000	83910000	0.628563	2.11399
chr1	83820000	83920000	0.608268	2.05221
chr1	83830000	83930000	0.595529	2.01342
chr1	83840000	83940000	0.550856	1.87742
chr1	83850000	83950000	0.544285	1.85742
chr1	83860000	83960000	0.645915	2.16682
chr1	83870000	83970000	0.681343	2.27468
chr1	83880000	83980000	0.684062	2.28295
chr1	83890000	83990000	0.691214	2.30473
chr1	83900000	84000000	0.703865	2.34324
chr1	83910000	84010000	0.715799	2.37957
chr1	83920000	84020000	0.724524	2.40614
chr1	83930000	84030000	0.70468	2.34572
chr1	83940000	84040000	0.699291	2.32932
chr1	83950000	84050000	0.687911	2.29467
chr1	83960000	84060000	0.578835	1.9626
chr1	83970000	84070000	0.554996	1.89003
chr1	83980000	84080000	0.706727	2.35195
chr1	83990000	84090000	0.835238	2.74319
chr1	84000000	84100000	0.793806	2.61706
chr1	84010000	84110000	0.780454	2.57641
chr1	84020000	84120000	0.750416	2.48496
chr1	84030000	84130000	0.717475	2.38468
chr1	84040000	84140000	0.676024	2.25848
chr1	84050000	84150000	0.648246	2.17391
chr1	84060000	84160000	0.612565	2.06529
chr1	84070000	84170000	0.579429	1.96441
chr1	84080000	84180000	0.471358	1.6354
chr1	84200000	84300000	0.466412	1.62034
chr1	84210000	84310000	0.538305	1.83921
chr1	84220000	84320000	0.583241	1.97601
chr1	84230000	84330000	0.611679	2.06259
chr1	84240000	84340000	0.62782	2.11173
chr1	84250000	84350000	0.672178	2.24677
chr1	84260000	84360000	0.729237	2.42049
chr1	84270000	84370000	0.752573	2.49153
chr1	84280000	84380000	0.734864	2.43762
chr1	84290000	84390000	0.6649	2.22462
chr1	84300000	84400000	0.631931	2.12424
chr1	84310000	84410000	0.610756	2.05978
chr1	84320000	84420000	0.598285	2.02181
chr1	84330000	84430000	0.580529	1.96776
chr1	84340000	84440000	0.540112	1.84471
chr1	84380000	84480000	0.480244	1.66245
chr1	84390000	84490000	0.524259	1.79645
chr1	84400000	84500000	0.539607	1.84318
chr1	84410000	84510000	0.545695	1.86171
chr1	84420000	84520000	0.55178	1.88023
chr1	84430000	84530000	0.576013	1.95401
chr1	84440000	84540000	0.606687	2.04739
chr1	84450000	84550000	0.72054	2.39401
chr1	84460000	84560000	0.709337	2.3599
chr1	84470000	84570000	0.699355	2.32951
chr1	84480000	84580000	0.686435	2.29018
chr1	84490000	84590000	0.681682	2.27571
chr1	84500000	84600000	0.665382	2.22608
chr1	84510000	84610000	0.633378	2.12865
chr1	84520000	84620000	0.594897	2.0115
chr1	84530000	84630000	0.510366	1.75415
chr1	85610000	85710000	0.471092	1.63459
chr1	86410000	86510000	0.478136	1.65603
chr1	86420000	86520000	0.493514	1.70285
chr1	86430000	86530000	0.505388	1.739
chr1	86440000	86540000	0.497543	1.71512
chr1	86450000	86550000	0.464644	1.61496
chr1	98510000	98610000	0.4671	1.62243
chr1	98520000	98620000	0.486446	1.68133
chr1	98530000	98630000	0.483348	1.6719
chr1	98540000	98640000	0.471059	1.63449
chr1	99050000	99150000	0.464274	1.61383
chr1	99060000	99160000	0.477829	1.6551
chr1	99070000	99170000	0.495883	1.71006
chr1	99080000	99180000	0.506846	1.74344
chr1	99090000	99190000	0.525694	1.80082
chr1	99100000	99200000	0.534731	1.82833
chr1	99110000	99210000	0.556452	1.89446
chr1	99120000	99220000	0.56196	1.91123
chr1	99130000	99230000	0.51923	1.78114
chr1	99140000	99240000	0.494937	1.70718
chr1	99150000	99250000	0.470792	1.63367
chr1	99370000	99470000	0.488301	1.68698
chr1	99380000	99480000	0.60053	2.02865
chr1	99390000	99490000	0.713252	2.37182
chr1	99400000	99500000	0.812151	2.67291
chr1	99410000	99510000	0.843752	2.76911
chr1	99420000	99520000	0.826184	2.71563
chr1	99430000	99530000	0.795876	2.62336
chr1	99440000	99540000	0.742262	2.46014
chr1	99450000	99550000	0.705756	2.349
chr1	99460000	99560000	0.665312	2.22587
chr1	99470000	99570000	0.636614	2.1385
chr1	99480000	99580000	0.598633	2.02287
chr1	99490000	99590000	0.566528	1.92513
chr1	99500000	99600000	0.511456	1.75747
chr1	99510000	99610000	0.475593	1.64829
chr1	119420000	119520000	0.481269	1.66557
chr1	119430000	119530000	0.481156	1.66523
chr1	119440000	119540000	0.52222	1.79024
chr1	119450000	119550000	0.537755	1.83754
chr1	119460000	119560000	0.536417	1.83346
chr1	119470000	119570000	0.532473	1.82145
chr1	119480000	119580000	0.515421	1.76954
chr1	119490000	119590000	0.477691	1.65468
chr1	165060000	165160000	0.470549	1.63294
chr1	165070000	165170000	0.491262	1.69599
chr1	165080000	165180000	0.487211	1.68366
chr1	165400000	165500000	0.50116	1.72613
chr1	165410000	165510000	0.504733	1.73701
chr1	165420000	165520000	0.512442	1.76047
chr1	165430000	165530000	0.518839	1.77995
chr1	165440000	165540000	0.528889	1.81054
chr1	165450000	165550000	0.511082	1.75633
chr1	165460000	165560000	0.483766	1.67317
chr1	167060000	167160000	0.478322	1.6566
chr1	167070000	167170000	0.482441	1.66914
chr1	167080000	167180000	0.487391	1.68421
chr1	167090000	167190000	0.475919	1.64928
chr1	167100000	167200000	0.47029	1.63215
chr1	167510000	167610000	0.482568	1.66952
chr1	167520000	167620000	0.503234	1.73244
chr1	167530000	167630000	0.513629	1.76409
chr1	167540000	167640000	0.515558	1.76996
chr1	167550000	167650000	0.507144	1.74434
chr1	167560000	167660000	0.520962	1.78641
chr1	167570000	167670000	0.50547	1.73925
chr1	167580000	167680000	0.489164	1.6896
chr1	167800000	167900000	0.494797	1.70675
chr1	167810000	167910000	0.519192	1.78102
chr1	167820000	167920000	0.542377	1.85161
chr1	167830000	167930000	0.565745	1.92275
chr1	167840000	167940000	0.597236	2.01862
chr1	167850000	167950000	0.606343	2.04635
chr1	167860000	167960000	0.606721	2.0475
chr1	167870000	167970000	0.599444	2.02534
chr1	167880000	167980000	0.579624	1.965
chr1	167890000	167990000	0.559138	1.90263
chr1	167900000	168000000	0.542776	1.85282
chr1	167910000	168010000	0.527715	1.80697
chr1	167920000	168020000	0.49807	1.71672
chr1	167930000	168030000	0.475875	1.64915
chr1	169200000	169300000	0.489704	1.69125
chr1	169210000	169310000	0.521003	1.78654
chr1	169220000	169320000	0.557619	1.89801
chr1	169230000	169330000	0.568298	1.93052
chr1	169240000	169340000	0.560001	1.90526
chr1	169250000	169350000	0.554907	1.88975
chr1	169260000	169360000	0.569206	1.93329
chr1	169270000	169370000	0.557061	1.89631
chr1	169280000	169380000	0.548116	1.86908
chr1	169290000	169390000	0.53798	1.83822
chr1	169300000	169400000	0.529563	1.8126
chr1	169310000	169410000	0.517154	1.77482
chr1	169320000	169420000	0.507641	1.74586
chr1	169330000	169430000	0.503151	1.73219
chr1	169340000	169440000	0.536567	1.83392
chr1	169350000	169450000	0.566278	1.92437
chr1	169360000	169460000	0.537228	1.83593
chr1	169370000	169470000	0.531135	1.81738
chr1	169380000	169480000	0.526284	1.80261
chr1	169390000	169490000	0.510065	1.75324
chr1	169400000	169500000	0.483535	1.67247
chr1	169590000	169690000	0.48489	1.67659
chr1	169600000	169700000	0.507252	1.74467
chr1	169610000	169710000	0.51765	1.77633
chr1	169620000	169720000	0.521539	1.78817
chr1	169630000	169730000	0.530741	1.81618
chr1	169640000	169740000	0.53335	1.82413
chr1	206010000	206110000	0.490006	1.69217
chr1	206020000	206120000	0.515228	1.76896
chr1	206030000	206130000	0.520613	1.78535
chr1	206040000	206140000	0.531309	1.81791
chr1	206050000	206150000	0.549108	1.8721
chr1	206060000	206160000	0.556072	1.8933
chr1	206070000	206170000	0.558974	1.90214
chr1	206080000	206180000	0.559696	1.90433
chr1	206090000	206190000	0.555475	1.89148
chr1	206100000	206200000	0.543603	1.85534
chr1	206110000	206210000	0.532973	1.82298
chr1	206120000	206220000	0.522208	1.7902
chr1	206130000	206230000	0.507647	1.74588
chr1	206300000	206400000	0.466835	1.62163
chr1	206310000	206410000	0.483188	1.67141
chr1	206320000	206420000	0.502427	1.72998
chr1	206330000	206430000	0.526745	1.80402
chr1	206340000	206440000	0.540505	1.84591
chr1	206350000	206450000	0.555504	1.89157
chr1	206360000	206460000	0.563411	1.91564
chr1	206370000	206470000	0.557403	1.89735
chr1	206380000	206480000	0.541768	1.84975
chr1	206390000	206490000	0.523999	1.79566
chr1	206400000	206500000	0.493287	1.70216
chr1	206410000	206510000	0.469422	1.6295
chr1	237580000	237680000	0.483684	1.67292
chr1	237590000	237690000	0.486479	1.68143
chr1	237600000	237700000	0.482674	1.66985
chr1	237750000	237850000	0.487166	1.68352
chr1	237760000	237860000	0.470161	1.63175
chr1	238630000	238730000	0.471181	1.63486
chr1	238640000	238740000	0.494672	1.70637
chr1	238650000	238750000	0.500391	1.72379
chr1	238660000	238760000	0.506336	1.74188
chr1	238670000	238770000	0.522367	1.79069
chr1	238680000	238780000	0.551974	1.88083
chr1	238690000	238790000	0.578263	1.96086
chr1	238700000	238800000	0.575597	1.95274
chr1	238710000	238810000	0.575976	1.9539
chr1	238720000	238820000	0.55154	1.8795
chr1	238730000	238830000	0.530357	1.81501
chr1	238740000	238840000	0.507029	1.744
chr1	238750000	238850000	0.505087	1.73808
chr1	238760000	238860000	0.508717	1.74913
chr1	238770000	238870000	0.483572	1.67258
chr1	238940000	239040000	0.496057	1.71059
chr1	238950000	239050000	0.62034	2.08896
chr1	238960000	239060000	0.712869	2.37065
chr1	238970000	239070000	0.734417	2.43625
chr1	238980000	239080000	0.756471	2.5034
chr1	238990000	239090000	0.757164	2.5055
chr1	239000000	239100000	0.744718	2.46762
chr1	239010000	239110000	0.741736	2.45854
chr1	239020000	239120000	0.716987	2.38319
chr1	239030000	239130000	0.683578	2.28148
chr1	239040000	239140000	0.642536	2.15653
chr1	239050000	239150000	0.545084	1.85985
chr1	239210000	239310000	0.466082	1.61933
chr1	239220000	239320000	0.477138	1.65299
chr1	239230000	239330000	0.480106	1.66203
chr1	239240000	239340000	0.487177	1.68356
chr1	239250000	239350000	0.489323	1.69009
chr1	239260000	239360000	0.492204	1.69886
chr1	239270000	239370000	0.498669	1.71854
chr1	239280000	239380000	0.510722	1.75524
chr1	239290000	239390000	0.529969	1.81383
chr1	239300000	239400000	0.562463	1.91276
chr1	239310000	239410000	0.58812	1.99087
chr1	239320000	239420000	0.61088	2.06016
chr1	239330000	239430000	0.627365	2.11035
chr1	239340000	239440000	0.657694	2.20268
chr1	239350000	239450000	0.678736	2.26674
chr1	239360000	239460000	0.693024	2.31024
chr1	239370000	239470000	0.695679	2.31832
chr1	239380000	239480000	0.693474	2.31161
chr1	239390000	239490000	0.692754	2.30942
chr1	239400000	239500000	0.670616	2.24202
chr1	239410000	239510000	0.654793	2.19385
chr1	239420000	239520000	0.647749	2.1724
chr1	239430000	239530000	0.653605	2.19023
chr1	239440000	239540000	0.63853	2.14434
chr1	239450000	239550000	0.622422	2.0953
chr1	239460000	239560000	0.61044	2.05882
chr1	239470000	239570000	0.60982	2.05693
chr1	239480000	239580000	0.60282	2.03562
chr1	239490000	239590000	0.6035	2.03769
chr1	239500000	239600000	0.629775	2.11768
chr1	239510000	239610000	0.642455	2.15629
chr1	239520000	239620000	0.645974	2.167
chr1	239530000	239630000	0.64855	2.17484
chr1	239540000	239640000	0.649821	2.17871
chr1	239550000	239650000	0.638725	2.14493
chr1	239560000	239660000	0.629468	2.11675
chr1	239570000	239670000	0.620597	2.08974
chr1	239580000	239680000	0.613701	2.06875
chr1	239590000	239690000	0.622771	2.09636
chr1	239600000	239700000	0.642048	2.15505
chr1	239610000	239710000	0.658787	2.20601
chr1	239620000	239720000	0.702267	2.33838
chr1	239630000	239730000	0.72332	2.40247
chr1	239640000	239740000	0.757675	2.50706
chr1	239650000	239750000	0.801531	2.64058
chr1	239660000	239760000	0.837258	2.74934
chr1	239670000	239770000	0.86059	2.82038
chr1	239680000	239780000	0.870869	2.85167
chr1	239690000	239790000	0.796505	2.62528
chr1	239700000	239800000	0.757385	2.50618
chr1	239710000	239810000	0.704921	2.34646
chr1	239720000	239820000	0.631128	2.1218
chr1	239730000	239830000	0.575635	1.95286
chr1	239740000	239840000	0.506521	1.74245
chr1	242050000	242150000	0.470962	1.63419
chr1	242060000	242160000	0.485793	1.67934
chr1	242070000	242170000	0.483801	1.67328
chr1	242080000	242180000	0.471149	1.63476
chr1	250580000	250680000	0.471038	1.63442
chr1	250590000	250690000	0.479687	1.66075
chr1	261640000	261740000	0.511072	1.7563
chr1	261650000	261750000	0.532175	1.82055
chr1	261660000	261760000	0.546667	1.86467
chr1	261670000	261770000	0.552234	1.88162
chr1	261680000	261780000	0.553818	1.88644
chr1	261690000	261790000	0.5574	1.89735
chr1	261700000	261800000	0.549489	1.87326
chr1	261710000	261810000	0.537941	1.8381
chr1	261720000	261820000	0.522582	1.79134
chr1	261730000	261830000	0.489913	1.69189
chr1	261840000	261940000	0.50322	1.7324
chr1	261850000	261950000	0.529755	1.81318
chr1	261860000	261960000	0.537213	1.83589
chr1	261870000	261970000	0.540899	1.84711
chr1	261880000	261980000	0.558059	1.89935
chr1	261890000	261990000	0.582112	1.97258
chr1	261900000	262000000	0.602937	2.03598
chr1	261910000	262010000	0.626837	2.10874
chr1	261920000	262020000	0.611533	2.06215
chr1	261930000	262030000	0.559921	1.90502
chr1	261940000	262040000	0.482458	1.66919
chr1	268170000	268270000	0.475978	1.64946
chr1	272160000	272260000	0.487016	1.68307
chr1	272170000	272270000	0.472091	1.63763
chr1	274060000	274160000	0.472408	1.63859
chr1	274070000	274170000	0.484837	1.67643
chr1	274080000	274180000	0.480412	1.66296
chr2	5980000	6080000	0.468087	1.62544
chr2	5990000	6090000	0.541714	1.84959
chr2	6000000	6100000	0.555398	1.89125
chr2	6010000	6110000	0.554721	1.88919
chr2	6020000	6120000	0.551253	1.87863
chr2	6030000	6130000	0.502152	1.72915
chr2	6450000	6550000	0.471798	1.63674
chr2	6460000	6560000	0.505911	1.74059
chr2	6470000	6570000	0.527518	1.80637
chr2	6480000	6580000	0.561208	1.90894
chr2	6490000	6590000	0.607611	2.05021
chr2	6500000	6600000	0.64563	2.16595
chr2	6510000	6610000	0.692349	2.30818
chr2	6520000	6620000	0.751206	2.48737
chr2	6530000	6630000	0.78408	2.58745
chr2	6540000	6640000	0.826922	2.71788
chr2	6550000	6650000	0.864275	2.83159
chr2	6560000	6660000	0.921981	3.00728
chr2	6570000	6670000	0.926082	3.01976
chr2	6580000	6680000	0.933269	3.04164
chr2	6590000	6690000	0.909806	2.97021
chr2	6600000	6700000	0.858996	2.81552
chr2	6610000	6710000	0.816751	2.68691
chr2	6620000	6720000	0.777626	2.5678
chr2	6630000	6730000	0.750829	2.48622
chr2	6640000	6740000	0.725913	2.41036
chr2	6650000	6750000	0.711996	2.368
chr2	6660000	6760000	0.686733	2.29108
chr2	6670000	6770000	0.694931	2.31604
chr2	6680000	6780000	0.701416	2.33579
chr2	6690000	6790000	0.711367	2.36608
chr2	6700000	6800000	0.738805	2.44961
chr2	6710000	6810000	0.785988	2.59326
chr2	6720000	6820000	0.793588	2.61639
chr2	6730000	6830000	0.850766	2.79047
chr2	6740000	6840000	0.870855	2.85163
chr2	6750000	6850000	0.888898	2.90656
chr2	6760000	6860000	0.94942	3.09081
chr2	6770000	6870000	1.00207	3.2511
chr2	6780000	6880000	1.03296	3.34513
chr2	6790000	6890000	1.05584	3.41478
chr2	6800000	6900000	1.04236	3.37375
chr2	6810000	6910000	1.02485	3.32046
chr2	6820000	6920000	0.99725	3.23642
chr2	6830000	6930000	0.927856	3.02516
chr2	6840000	6940000	0.870122	2.84939
chr2	6850000	6950000	0.807862	2.65985
chr2	6860000	6960000	0.709171	2.35939
chr2	6870000	6970000	0.66351	2.22039
chr2	6880000	6980000	0.644149	2.16144
chr2	6890000	6990000	0.6212	2.09158
chr2	6900000	7000000	0.612736	2.06581
chr2	6910000	7010000	0.571772	1.9411
chr2	6920000	7020000	0.545614	1.86146
chr2	6930000	7030000	0.52176	1.78884
chr2	6940000	7040000	0.503722	1.73393
chr2	6950000	7050000	0.497887	1.71616
chr2	7060000	7160000	0.566556	1.92522
chr2	7070000	7170000	0.659276	2.2075
chr2	7080000	7180000	0.751732	2.48897
chr2	7090000	7190000	0.774405	2.55799
chr2	7100000	7200000	0.791925	2.61133
chr2	7110000	7210000	0.81604	2.68475
chr2	7120000	7220000	0.822264	2.7037
chr2	7130000	7230000	0.822101	2.7032
chr2	7140000	7240000	0.804387	2.64927
chr2	7150000	7250000	0.786624	2.59519
chr2	7160000	7260000	0.774003	2.55677
chr2	7170000	7270000	0.746248	2.47227
chr2	7180000	7280000	0.724491	2.40603
chr2	7190000	7290000	0.719468	2.39074
chr2	7200000	7300000	0.734388	2.43616
chr2	7210000	7310000	0.774473	2.5582
chr2	7220000	7320000	0.790133	2.60588
chr2	7230000	7330000	0.798917	2.63262
chr2	7240000	7340000	0.807558	2.65892
chr2	7250000	7350000	0.799494	2.63437
chr2	7260000	7360000	0.774812	2.55923
chr2	7270000	7370000	0.754592	2.49767
chr2	7280000	7380000	0.727124	2.41405
chr2	7290000	7390000	0.699765	2.33076
chr2	7300000	7400000	0.679327	2.26854
chr2	7310000	7410000	0.61634	2.07678
chr2	7320000	7420000	0.589371	1.99468
chr2	7330000	7430000	0.559486	1.9037
chr2	7340000	7440000	0.527092	1.80507
chr2	7350000	7450000	0.492828	1.70076
chr2	9180000	9280000	0.514007	1.76524
chr2	9190000	9290000	0.531324	1.81796
chr2	9200000	9300000	0.494598	1.70615
chr2	9450000	9550000	0.465942	1.61891
chr2	9460000	9560000	0.477543	1.65423
chr2	9470000	9570000	0.49008	1.69239
chr2	9480000	9580000	0.506211	1.7415
chr2	9490000	9590000	0.488811	1.68853
chr2	9500000	9600000	0.474062	1.64363
chr2	9580000	9680000	0.482596	1.66961
chr2	9590000	9690000	0.486536	1.6816
chr2	9670000	9770000	0.463738	1.6122
chr2	9680000	9780000	0.463577	1.61171
[truncated: 10,158 more rows]

## Sheet: Table S10
Table S10 Candidate Regions Identified by More Than Two Methods (BJB VS LW) overlap (BJB VS DU)
[truncated: 1,168 more rows]

[truncated: 6 more sheets: Table S11, Table S12, Table S13, Table S14, Table S15, Table S16-17]
